# Supplementary material for: Pathogenesis-related protein 10 in resistance to biotic stress: progress in elucidating functions, regulation and modes of action
Source: Front Plant Sci. 2023 Jul 4;14:1193873. doi: 10.3389/fpls.2023.1193873 (PMC10352611; doi:10.3389/fpls.2023.1193873)
Supplement: Supplementary file 1 [file Table_1.xlsx]

## Sheet: Table S1
Table S1. Subcellular location and functions of PR-10 described in articles selected for RS. N/A: not applicable; SAR: systemic acquired resistance, HR: Hypersensitive response; ABA: abscissic acid.
Plant species	Plant material	Cell location	Stressor agent	Pathogen species	Function	Author
Pinus monticola and Arabidopsis thaliana	Needles and leaves	N/A	Fungus and bacteria	Cronartium ribicola/Pseudomonas syringae	N/A	Liu et al. (2005)
Pinus monticola	Primary needles	N/A	Fungus	Cronartium ribicola	Defense	Liu; Sturrock; Benton (2013)
Theobroma cacao	Stem apex	N/A	Fungus	Moniliophthora perniciosa	Defense	dos Santos et al. (2020)
Vitis vinifera	Berry	N/A	Fungus	Botrytis cinerea	Stress Response and Defense	Haile et al. (2019)
Oryza sativa	Sheath of leaves	N/A	Insect	Nilaparvata lugens	Defense	Hu et al. (2017)
Hypericum perforatum, H. humifusum , H. canariense , H. kouytchense, H. pulchrum and H. bupleuroides.	Shoot	N/A	Bacteria	Agrobacterium tumefaciens	Bind/store/transport ligands (Phytohormones or hypericin and/or derivatives)	Kosuth et al. (2013)
Oryza sativa	Shoot	N/A	Bacteria	Agrobacterium	Defense	Liu et al. (2019)
Gossypium hirsutum	Bolls	N/A	Caterpillar	Helicoverpa armigera	Defense	Kumar et al. (2016)
Malus sieversii	Stem	N/A	Fungus	Valsa mali	N/A	Liu et al. (2021)
Theobroma cacao	Stem	N/A	Fungus	Phytophthora megakarya/Phytophthora palmivora	Response to infection	Ali et al. (2017)
Eucalyptus nitens	Stem	N/A	Oomycete	Phytophthora cinnamomi	Defense	Meyer et al. (2016)
Glycine max	Stem	N/A	Fungus	Diaporthe caulivora	Defense and antimicrobial activity	Mena et al. (2019)
Nicotiana tabacum	Stem	N/A	Bacteria	Pectobacterium atrosepticum	Stress related	Tsers et al. (2020)
Persea americana	Stem	N/A	Fungus	Fusarium kuroshium	N/A	Pérez-Torres et al. (2021)
Picea abies L.	Stem	N/A	Fungus	Heterobasidion annosum/H. parviporum	N/A	Kovalchuk et al. (2019)
Pinus radiata	Stem	N/A	Fungus	Fusarium circinatum	Antimicrobial	Zamora-Ballesteros et al. (2021)
Pinus sylvestris	Stem	N/A	Fungus	Heterobasidion annosum	Signaling and responding to the ABA	Šķipars; Ruņģis (2021)
Pinus thunbergii	Stem	N/A	Nematode	Bursaphelenchus xylophilus	N/A	Hirao; Fukatsu; Watanabe (2012)
Triticum aestivum	Stem	N/A	Fungus	Puccinia graminis	N/A	Wang et al. (2020)
Vitis rotundifolia and V. vinifera	Stem	Contains a mitochondrial targeting peptide	Bacteria	Xylella fastidiosa	Resistance and Defense	Katam et al. (2015)
Zea mays	Stem	N/A	Fungus	Fusarium graminearum/Aspergillus flavus	Defense and antimicrobial action	Huffaker et al. (2011)
Olea europaea L.	Stem and leaf	N/A	Bacterias	Pseudomonas fluorescens	Defense	Cabanás et al. (2014)
Citrus sinensis	Stem and root	N/A	Bacteria	Candidatus Liberibacter	Defense	Aritua et al. (2013)
Olea europaea L.	Stem, root and leaf	N/A	Fungus	Verticillium dahliae	Defense	Cabanás et al. (2015)
Oryza sativa L. and Arabidopsis thaliana	Cells in suspension and leaf	N/A	Bacteria	Xanthomonas oryzae/Xanthomona campestris	Rnase Activity and Resistance	Huang et al. (2016)
Triticum aestivum	Coleoptile	N/A	Fungus	Fusarium pseudograminearum	Defense	Powell et al. (2017)
Arabdopsis thaliana and Physcomitrella patens	Moss colony and leaf	Cytosol	Bacteria, fungus and oomycete	Pectobacterium carotovorum/Pectobacterium wasabiae/Botrytis cinerea/Pythium irregulare	Defense	Castro et al. (2016)
Vitis rupestris	Culture of cells	N/A	Fungus	Diplodia seriata	Defense	Zhao et al. (2021)
Vitis rupestris	Culture of cells	N/A	Harpine elicitor	N/A	Defense	Chang et al. (2015)
Triticum aestivum	Ears pollen	N/A	Fungus	Fusarium graminearum	Resistance	Zhang et al. (2013)
Vitis vinifera	Exocarp	N/A	Moth	Lobesia botrana	Defense	Melo-Braga et al. (2012)
Arabidopsis thaliana	Phloem exudates	N/A	Bacteria	Pseudomonas syringae	Long range SAR signaling	Carella et al. (2016)
Fraxinus mandshurica, F. nigra, F. pennsylvanica and F. americana	Phloem	N/A	Beetle	Agrilus planipennis	Defense/direct or indirect role in Resistance to disease	Whitehill et al. (2011)
Abelmoschus esculentus	Leaf	N/A	Virus	Yellow vein mosaic virus	N/A	Kumar; Tanushree; Sanket (2017)
Arabdopsis thaliana	Leaf	N/A	Fungus and bacteria	Sclerotinia sclerotiorum/Pseudomonas syringae	Defense	Ali et al. (2020)
Capsicum annuum	Leaf	N/A	Bacteria	Xanthomonas campestris	Defense	Choi; Hwang (2011)
Capsicum annuum	Leaf	N/A	Bacteria	Ralstonia solanacearum	Defense	Kwon et al. (2021)
Capsicum annuum	Leaf	N/A	Insect	Bemisia tabaci	Stress response	Wu et al. (2019)
Capsicum annuum, Nicotiana benthamiana and Arabidopsis thaliana	Leaf	Cytoplasm and apoplast (protein complex with LRR1)	Bacteria and oomycete	Xanthomonas campestris/Pseudomonas syringae/Hyaloperonospora arabidopsidis	Defense signaling, cell death, hypersensitivity response (HR) Ribonuclease	Choi et al. (2012)
Capsicum annuum L.	Leaf	N/A	Aphid	Myzus persicae	Defense	Florencio-Ortiz; Sellés-Marchart; Casas (2021)
Chrysanthemum morifolium	Leaf	N/A	Fungus	Alternaria alternata	Defense	Liu L et al. (2021)
Glycine max	Leaf	Cell membrane	Fungus	Phytophthora sojae	Direct RNase and antimicrobial activity/Defense	Fan et al. (2015)
Glycine max	Leaf	N/A	Fungus	Sclerotinia sclerotiorum	Defense and stress related	Calla et al. (2014)
Hevea brasiliensis	Leaf	N/A	Fungal protein	Corynespora cassiicola	Defense/antifungal effect	Ribeiro et al. (2021)
Lilium "Sorbonne"	Leaf	N/A	Fungus	Botrytis elliptica	Defense	Chai et al. (2021)
Malus domestica	Leaf	N/A	Fungus	Alternaria alternaria	Defense and Resistance	Zhang et al. (2017)
Malus domestica	Leaf	N/A	Fungus	Alternaria alternata	Resistance	Zhang; Tian; Cong (2015)
Malus domestica	Leaf	N/A	Fungus	Venturia inaequalis	N/A	Gusberti; Gessler; Broggini (2013)
Malus domestica and Nicotiana benthamiana	Leaf	N/A	Fungus	Valsa mali/Colletotrichum gloeosporioides/Phytophthora capsici	Resistance and callose deposition	Wang et al. (2021)
Manihot esculenta	Leaf	N/A	White fly	Aleurotrachelus socialis	N/A	Irigoyen et al. (2020)
Medicago sativa	Leaf	N/A	Bacteria	Xanthomonas campestris	Stress response	Bahramnejad et al. (2010)
Nicotiana attenuata	Leaf	N/A	Larvae	Manduca sexta	Defense	Gilardoni et al. (2011)
Nicotiana benthamiana	Leaf	N/A	Virus	Beet necrotic yellow vein virus	N/A	Wu et al. (2014)
Nicotiana benthamiana and Vitis vinifera	Leaf	Cytoplasm and Mitochondria (Co-localized with VDAC3)	Oomycete	Plasmopara viticola	Promote immunity	Ma et al. (2018)
Nicotiana tabacum	Leaf	N/A	Fungus	Macrophomina phaseolina	N/A	Dabi; Agarwal; Agarwal (2020)
Nicotiana tabacum	Leaf	N/A	Fungus	Macrophomina phaseolina	Antifungal activity and binding to cytokinin	Agarwal et al. (2016)
Oryza sativa	Leaf	N/A	Bacteria	Xanthomonas oryzae	N/A	Jisha et al. (2015)
Oryza sativa	Leaf	N/A	Bacteria	Xanthomonas oryzae	Defense	Zhang et al. (2015)
Oryza sativa	Leaf	N/A	Bacteria	Xanthomonas oryzae	Defense	Wu et al. (2019)
Oryza sativa	Leaf	N/A	Fungus and bacteria	Magnaporthe oryzae/Xanthomonas oryzae	Defense	Liu et al. (2016)
Oryza sativa	Leaf	N/A	Bacteria	Xanthomonas oryzae	Defense	Li et al. (2013)
Oryza sativa	Leaf	N/A	Bacteria	Xanthomonas oryzae	Defense	Deng et al. (2012)
Oryza sativa	Leaf	N/A	Bacteria	Xanthomonas oryzae	Defense	Peng et al. (2010)
Oryza sativa	Leaf	N/A	Bacteria	Xanthomonas oryzae	Defense	Ding et al. (2018)
Oryza sativa	Leaf	N/A	Bacteria	Xanthomonas oryzae	Defense	Lee et al. (2018)
Oryza sativa	Leaf	N/A	Bacteria and fungus	Xanthomonas oryzae/Magnaporthe grisea	N/A	Yoo et al. (2018)
Oryza sativa	Leaf	N/A	Fungus	Magnaporthe oryzae	Defense	Khan et al. (2016)
Oryza sativa	Leaf	N/A	Fungus	Magnaporthe oryzae	Immune response	Li et al. (2016)
Oryza sativa	Leaf	N/A	Fungus	Magnaporthe oryzae	Defense	Tezuka et al. (2019)
Oryza sativa	Leaf	N/A	Fungus	Magnaporthe oryzae	Defense	Liu et al. (2012)
Oryza sativa	Leaf	N/A	Fungus	Magnaporthe oryzae	Stress Response and Defense	Sánchez-Sanuy et al. (2019)
Oryza sativa	Leaf	N/A	Fungus	Magnaporthe oryzae	Defense	Salvador-Guirao et al. (2019)
Oryza sativa	Leaf	N/A	Fungus	Magnaporthe oryzae	Defense	Ngernmuen et al. (2020)
Oryza sativa	Leaf	N/A	Fungus	Magnaporthe oryzae	Defense	Jain et al. (2017)
Oryza sativa	Leaf	N/A	Fungus	Magnaporthe oryzae	Defense	Wu et al. (2016)
Oryza sativa	Leaf	N/A	Fungus	Magnaporthe oryzae	Defense	Wang et al. (2014)
Oryza sativa	Leaf	N/A	Fungus	Xanthomonas oryzae/Magnaporthe oryzae/Rhizoctonia solani/Cochliobolus miyabeanus	Defense	Harkenrider et al. (2016)
Oryza sativa	Leaf	N/A	Virus	Rice stripe virus	Defense	Liu et al. (2017)
Oryza sativa	Leaf	N/A	Fungus	Rhizoctonia solani	Prevention of pathogen invasion	Bist et al. (2020)
Paeonia lactiflora	Leaf	N/A	Fungus	Alternaria tenuissima	Defense	Wang et al. (2019)
Panax ginseng	Leaf	N/A	Fungus and bacteria	Phytophthora cactorum/Bacillus amyloliquefaciens	Defense	Lee et al. (2015)
Phaseolus vulgaris	Leaf	N/A	Rizhobacteria and bacteria	Rhizobium etli/Pseudomonas syringae	Defense	Díaz-Valle; López-Calleja; Alvarez-Venegas (2019)
Punica granatum L.	Leaf	N/A	Bacteria	Xanthomonas axonopodis	Defense and Tolerance	Kumar et al. (2021)
Solanum lycopersicum	Leaf	N/A	Aphids	Macrosiphum euphorbiae	Defense	Coppola et al. (2019)
Solanum tuberosum	Leaf	N/A	Oomycete	Phytophthora infestans	N/A	Draffehn et al. (2013)
Solanum tuberosum L.	Leaf	N/A	Virus	Potato virus Y (PVY)	Defense	Baebler et al. (2009)
Sorgo bicolor	Leaf	N/A	Fungus	Colletotrichum sublineolum	Defense	Tugizimana et al. (2018)
Theobroma cacao	Leaf	N/A	Oomycete and fungus	Phytophthora palmivora/Colletotrichum theobromicola	Defense	Fister et al. (2016)
Triticum aestivum	Leaf	N/A	Fungus	Blumeria graminis	N/A	Geng et al. (2019)
Triticum aestivum	Leaf	N/A	Fungus	Puccinia triticina	Defense	Serfling et al. (2016)
Triticum aestivum	Leaf	N/A	Fungus	Pyrenophora tritici-repentis	Defense	Pandelova et al. (2012)
Triticum aestivum	Leaf	N/A	Fungus	Rhizoctonia cerealis	Defense	Zhu et al. (2014)
Triticum aestivum	Leaf	N/A	Fungus	Puccinia striiformis	Defense	Coram; Wang; Chen (2008)
Triticum aestivum	Leaf	N/A	Fungus	Puccinia triticina	Defense	Campbell et al. (2012)
Triticum aestivum	Leaf	N/A	Fungus and bacteria	Puccinia striiformis tritici/Serratia marcescens/Bacillus megaterium/Paneibacillus xylanexedens/Bacillus subtilis/Staphyloccus agentis	N/A	Kiani et al. (2021)
Ulmus minor	Leaf	N/A	Beetle eggs	Xanthogaleruca luteola	Defense	Büchel et al. (2012)
Vigna mungo	Leaf	N/A	Virus and white fly	Mungbean Yellow Mosaic India Virus (MYMIV)/Bemisia tabaci	Systemic acquired resistance (SAR) mediated by the salicylic acid pathway	Kundu et al. (2019)
Vitis vinifera	Leaf	N/A	Fungus	Diplodia seriata/Neofusicoccum parvum	Defense	Mondello et al. (2021)
Vitis amurensis	Leaf	N/A	Oomycete	Plasmopara viticola	Defense	Wu et al. (2010)
Vitis vinifera	Leaf	N/A	Phytoplasma	Mollicutes Class	Defense	Hren et al. (2009)
Vitis vinifera	Leaf	N/A	Oomycete	Plasmopara viticola	Resistance	Polesani et al. (2010)
Vitis vinifera	Leaf	N/A	Fungus and bacteria	Botrytis cinerea/Burkholderia spp.	Defense	Esmaeel et al. (2020)
Vitis vinifera	Leaf	N/A	Oomycete and fungus	Plasmopara viticola/Trichoderma harzianum	Stress Response and Defense	Perazzolli et al. (2012)
Vitis vinifera	Leaf	N/A	Oomycete	Plasmopara viticola	First Line of Defense	Santos et al. (2018)
Vitis vinifera	Leaf	N/A	Fungus	Eutypa lata	Defense	Cardot et al. (2019)
Vitis vinifera	Leaf	N/A	Oomycete	Plasmopara viticola	Resistance	Jiao; Zhang; Lu (2017)
Vitis vinifera	Leaf	N/A	Fungus	Erysiphe necator	Defense	Toth et al. (2016)
Vitis vinifera	Leaf	N/A	Fungus and oomycete	Erysiphe necator/Plasmopara viticola	Defense, in response to the salicylic acid signaling pathway	Goyal et al. (2021)
Vitis vinifera and Vitis davidii	Leaf	N/A	Oomycete	Plasmopara viticola	Defense	Liu et al. (2021)
Vitis vinifera	Leaf	N/A	Fungus	Erysiphe necator	Defense	Dai et al. (2016)
Vitis vinifera	Leaf	N/A	Oomycete	Plasmopara viticola	Defense	Bhatia et al. (2021)
Vitis vinifera	Leaf	N/A	Oomycete	Plasmopara viticola	Defense	Monteiro et al. (2013)
Vitis quinquangularis	Leaf	N/A	Fungus	Erysiphe necator	Defense and Resistance	Gao et al. (2012)
Withania somnifera	Leaf	N/A	Fungus and bacteria	Alternaria alternata/Bacillus amyloliquefaciens/Pseudomonas fluorescens	Defense	Mishra et al. (2018)
Zea mays	Leaf	N/A	Fungus	Cercospora zeina	Response to biotic stimuli and Defense	Meyer et al. (2017)
Zea mays	Leaf	N/A	Insect	Ostrinia furnacalis	Response to biotic stimulus	Wang et al. (2017)
Lolium arundinaceum, Lolium perenne L. and Lolium pratense	Leaf	N/A	Fungus	Neotyphodium coenophialum/N. siegelii/N. uncinatum/Epichloe festucae/Epichloe¨ typhina/N. lolii/Pyricularia grisea	Defense	Johnson et al. (2003)
Oryza sativa	Leaf and callus	N/A	Bacteria	Xanthomonas oryzae	Defense	He et al. (2018)
Malus domestica	Leaf and callus	N/A	Fungus	Botryosphaeria berengeriana/Alternaria alternata	Negative regulatory role in biotic stresses	He et al. (2020)
Triticum aestivum	Leaf and embryo	N/A	Fungus	Rhizoctonia cerealis	Defense	Rong et al. (2016)
Zea mays and Arabidopsis thaliana	Leaf and spike	Cytosol	Fungus	Erwinia stewartii/Aspergillus flavus/Clavibacter michiganensis e Erwinia chrysanthemi	Ribonuclease activity, Defense and antimicrobial activity	Xie et al. (2010)
Capsicum annuum L.	Leaf and fruit	N/A	Oomycete and bacteria	Phytophthora capsici/Streptomyces vinaceusdrappus/S. rochei	N/A	Abbasi et al. (2020)
Zea mays	Leaf and inflorescence	N/A	Fungus	Colletotrichum graminicola	Local and Systemic Defense/Antimicrobial Peptide	Miranda et al. (2017)
Brachypodium distachyon	Leaf and root	N/A	Fungus	Magnaporthe oryzae	Defense	Zanini et al. (2021)
Zea mays	Leaf and root	N/A	Fungus and rizhobacteria	Rhizoctonia solani/Pseudomonas aeruginosa	Defense	Singh et al. (2020)
Fragaria × ananassa	Leaf, root and stem	N/A	Fungus	Verticillium dahliae	Defense	Besbes; Habegger; Schwab (2019)
Citrus sinensis	Leaves	N/A	Bacteria	Xanthomonas citri	Response to biotic stress	Garavaglia et al. (2010)
Pisum sativum	Leaflet	N/A	Fungus	Mycosphaerella pinodes	Defense	Fondevilla et al. (2011)
Malus domestica	Fruit	N/A	Fungus	Botrytis cinerea	Defense	TeStempasis et al. (2021)
Solanum lycopersicum	Fruit	N/A	Fungus	Funneliformis mosseae	Defense	Zouari et al. (2014)
Fragaria vesca	White and red fruits	N/A	Fungus	Botrytis cinerea	Defense	Haile et al. (2019)
Saccharum officinarum	Buds	N/A	Fungus	Sporisorium scitamineum	Defense	McNeil et al. (2018)
Mangifera indica L.	Axillary and apical buds	N/A	Fungus	Fusarium mangiferae	Defense	Liu et al. (2016)
Phleum pratense and Betula pendula	Pollen grain	N/A	Bacteria	N/A	Allergenicity	Obersteiner et al. (2016)
Hordeum vulgare L.	Spike grain	N/A	Fungus	Fusarium graminearum	Response of Defense	Tucker et al. (2021)
Zea mays	Spike grain	N/A	Fungus	Aspergillus flavus	Defense	Liu et al. (2021)
Zea mays	Spike grain	N/A	Fungus	Aspergillus flavus/Fusarium verticillioides	Defense	Shu et al. (2017)
Ipomoea batatas	Stem	N/A	Fungus	Fusarium oxysporum	Defense	Lin et al. (2017)
Oryza sativa	Stem	N/A	Brown sharpshooter	Nilaparvata lugens	Response to biotic stress	Lv et al. (2014)
Triticum aestivum	Stem	N/A	Fungus	Bipolaris sorokiniana/Rhizoctonia cerealis	Defense	Wei et al. (2017)
Zea mays	Stem	N/A	Fungus	Fusarium graminearum	Pathogen response	Sun et al. (2021)
Lupinus angustifolius L.	Stem	N/A	Fungus	Diaporthe toxica	Defense	Książkiewicz et al. (2021)
Triticum aestivum	Stem, Leaf and Root	N/A	Fungus	Rhizoctonia cerealis	Defense	Shan et al. (2016)
Triticum aestivum	Stem, Leaf and Root	N/A	Fungus	Rhizoctonia cerealis	Defense	Liu et al. (2020)
Festuca rubra	Influorescence	N/A	Fungus	Epichloë festucae	Antifungal activity/Response to biotic stimulus	Wang; Clarke; Belanger (2019)
Helianthus annuus	Influorescences and bracts	N/A	Fungus	Sclerotinia sclerotiorum	Defense	Fass et al. (2020)
Oryza sativa	Seedlings	N/A	Insect	Nilaparvata lugens	Defense	Wang et al. (2019)
Oryza sativa	Seedlings	N/A	Fungus and bacteria	Magnaporthe oryzae/Xanthomonas oryzae	Defense	Hong et al. (2019)
Oryza sativa	Seedlings	N/A	Virus	Rice dwarf virus	Defense	Satoh et al. (2011)
Actinidia chinensis	N/A	N/A	Bacteria	Pseudomonas syringae	Defense	Michelotti et al. (2018)
Brassica rapa	N/A	N/A	Bacteria	Pectobacterium carotovorum	N/A	Ahmed et al. (2012)
Glycine max	N/A	N/A	Oomycete	Phytophthora sojae	Resistance	Zhao et al. (2017)
Oryza sativa	N/A	N/A	Fungus	Magnaporthe oryzae	Defense	Salvador-Guirao; Hsing; San (2018)
Oryza sativa	N/A	N/A	Fungus and bacteria	Magnaporthe oryzae/Xanthomonas oryzae	Defense	Jimmy JL ; Babu S
Oryza sativa	N/A	N/A	Fungus and bacteria	Magnaporthe oryzae/Xanthomonas oryzae	Resistance	Vo et al. (2017)
Panax ginseng and Arabdopsis thaliana	N/A	Cytoplasm and nucleus	Fungus and bacteria	Pseudomonas syringe/Fusarium oxysporum/Botrytis cinerea/Colletotrichum gloeosporioides/Rhizoctonia solani/Phythium ultimum	Defense	Lee et al. (2012)
Pyrus communis L.	N/A	N/A	Bacteria	Erwinia amylovora	Delay of infection	Sgamma et al. (2021)
Solanum lycopersicum	N/A	N/A	Fungus	Fusarium andiyazi	N/A	Chun; Chandrasekaran (2019)
Solanum lycopersicum	N/A	N/A	Bacteria	Ralstonia solanacearum	Resistance/Response to biotic stress	Li et al. (2011)
Theobroma cacao	N/A	N/A	Yeast	Saccharomyces cerevisiae	Oxidative stress induction	Barreto et al. (2018)
Vitis pseudoreticulata	N/A	N/A	Fungus	Botrytis cinerea	RNase, DNase and antifungal	Wang et al. (2014)
Zea mays	N/A	N/A	Fungus	Botrytis cinerea/Sclerotinia sclerotiorum/Fusarium oxysporum/Verticillium dahlia/Alternaria solani	Antifungal activity	Zandvakili et al. (2017)
Vitis vinifera	Midrib of Leaves	N/A	Phytoplasma	Classe Mollicutes	N/A	Margaria; AbbÃ; Palmano (2013)
Zea mays	Pollen	N/A	Fungus	Fusarium graminearum	N/A	Kebede et al. (2018)
Zea mays	Corn ears	N/A	Fungus	Aspergillus flavus	Resistance	Dhakal et al. (2017)
Oryza sativa	Seedlings	N/A	Fungus	Magnaporthe oryzae	Defense	Dong et al. (2021)
Oryza sativa	Seedlings	N/A	Fungus	Magnaporthe oryzae	Resistance	Liu et al. (2016)
Radix pseudostellariae	Seedlings	N/A	Fungus	Trichoderma harzianum/Fusarium oxysporum	Defense	Chen et al. (2021)
Oryza sativa	Seedlings	N/A	Fungus and bacteria	Magnaporthe grisea/Burkholderia glumae	Resistance	Xiong; Yang (2003)
Zea mays	Pollen	N/A	Fungus	Aspergillus flavus	Defense	Musungu et al. (2020)
Gossypium hirsutum and Nicotiana benthamiana	Protoplast and Root	N/A	Fungus	Verticillium dahliae	Resistance to disease	He et al. (2018)
Cicer arietinum L.	Root	N/A	Fungus	Fusarium oxysporum	Defense	Kumar et al. (2016)
Cicer arietinum L.	Root	N/A	Fungus	Fusarium oxysporum	Defense	Saabale et al (2018)
Fragaria vesca	Root	N/A	Oomycete	Phytophthora cactorum	Defense and Secondary Metabolite Synthesis	Toljamo et al. (2016)
Glycine Max	Root	N/A	Fungus	Fusarium oxysporum	Defense	Lanubile et al. (2015)
Glycine max	Root	N/A	Nematode	Heterodera glycines	Defense and interaction with other proteins	Lakhssassi et al. (2020)
Glycine max	Root	N/A	Nematode	Heterodera glicinas	Defense	Hosseini; Matthews (2014)
Gossypium hirsutum and G. barbadense	Root	N/A	Fungus	Verticillium dahliae	Defense	Xu et al. (2017)
Lotus japonicus	Root	N/A	Fungal Exudates and Fungus	Colletotrichum trifolii/Gigaspora margarita	Defense	Giovannetti et al. (2015)
Medicago truncatula	Root	N/A	Fungus	Piriformospora indica	Defense	Li et al. (2017)
Medicago truncatula	Root	N/A	Fungus	Glomus intraradices	N/A	Devers et al. (2011)
Medicago truncatula	Root	N/A	Fungus	Verticillium alfalfae	Defense	Toueni et al (2016)
Medicago truncatula	Root	N/A	Fungus	Gigaspora rosea	N/A	Grunwald et al. (2009)
Medicago truncatula	Root	N/A	Fungus	Phytophthora medicaginis	Antimicrobial gene	Tesfaye et al. (2013)
Oryza sativa	Root	N/A	Rhizobacteria	Azospirillum lipoferum/Azospirillum sp.	Defense	Drogue et al. (2016)
Oryza sativa	Root	N/A	Bacteria	Azoarcus olearius/Xanthomonas oryzae	Defense	Chen; Marszałkowska; Reinhold-Hurek (2019)
Oryza sativa	Root	N/A	Nematode	Hirschmanniella mucronata	Stress response	Sun et al. (2019)
Oryza sativa	Root	N/A	Nematode	Meloidogyne graminicola	Defense	Chen et al. (2018)
Oryza sativa	Root	N/A	Oomycete and Nematode	Pythium arrhenomanes	Defense	Verbeek et al. (2019)
Persea americana	Root	N/A	Oomycete	Phytophthora cinnamomi	Defense	Mahomed; Van den Berg (2011)
Pinus sylvestris	Root	N/A	Fungus	Laccaria bicolor	N/A	Heller et al. (2008)
Solanum lycopersicum L.	Root	N/A	Fungus	Glomus mosseae/Glomus intraradices	Symbiosis marker gene	López-Ráez et al. (2010)
Solanum sisymbriifolium	Root	N/A	Fungus	Verticillium dahlia	Response to infection	Wu et al. (2019)
Triticum aestivum	Root	N/A	Nematode	Heterodera avenae	Defense	Kong et al. (2015)
Vitis berlandieri × V. riparia	Root	N/A	Nematode and Fungus	Xiphinema index/Glomus intraradices	Protection	Hao et al. (2012)
Zea mays	Root	N/A	Fungus and bacteria	Trichoderma asperellum/Bacillus amyloliquefaciens/Fusarium graminearum	Related to SAR	Karuppiah et al. (2019)
Zea mays and Glycine max	Root	N/A	Fungus	Fusarium virguliforme	Defense	Baetsen-Young et al. (2021)
Oryza sativa	Root and seedling	N/A	Nematode	Meloidogyne graminicola	Ability to Induce Defense	Kumari et al. (2016)
Zea mays	Root and seedling	N/A	Fungus	Phytophthora capsici	Related to the salicylic acid pathway	Ding et al. (2015)
Medicago truncatula	Root and leaf	N/A	Fungus and Oomycete	Colletotrichum trifolii/Erysiphe pisi/Phytophthora medicaginis	Defense	Samac et al. (2011)
Zea mays	Root and leaf	N/A	Fungus	Fusarium verticillioides	Resistance	Tran et al. (2021)
Zea mays	Root and leaf	N/A	Fungus and rhizobacteria	Fusarium verticillioides/Streptomyces spp.	Defense	Tran et al. (2021)
Zea mays	Root and leaf	N/A	Rhizobacteria	Pseudomonas putida	Related to the salicylic acid pathway	Planchamp; Glauser; Mauch-Mani (2014)
Triticum aestivum	Root and aerial part	N/A	Fungus	Rhizoctonia solani	Defense, Ribonuclease activity and ligand	Foley et al. (2016)
Oryza sativa	Root and aerial tissues	N/A	Nematode	Meloidogyne graminicola	Defense	Hatzade et al. (2020)
Triticum aestivum	Rachis	N/A	Fungus	Fusarium graminearum	Resistance and Defense	Gunnaiah et al. (2012)
Pinus tecunumanii	Juvenile shoots	N/A	Fungus	Fusarium circinatum	N/A	Visser et al. (2018)
Arachis hypogaea	Seeds	N/A	Fungus	Aspergillus flavus	Defense	Wang et al (2016)
Arachis hypogaea L.	Seeds	N/A	Fungus	Aspergillus flavus	Defense	Nayak et al. (2017)
Arachis hypogaea L.	Seeds	N/A	Fungus	Parasiticus aspergillus	Defense	Guo et al. (2008)
Zea mays	Seeds	N/A	Fungus	Fusarium verticillioides	Defense	Lanubile et al. (2014)
Brachypodium distachyon	Crown tissue above the Root-shoot junction	N/A	Hessian fly	Mayetiola destructor	Defense	Subramanyam et al. (2019)
Brachypodium distachyon	Tissue wrapped by Leaf's sheath	N/A	Fungus	Fusarium pseudograminearum	N/A	Powell et al. (2017)
Lycopersicon esculentum	Apical tissues and stem	N/A	Virus	Cucumber mosaic virus	Defense	Xu; Blancaflor; Roossinck (2003)
Lens culinaris	Seedlings	N/A	Fungus	Ascochyta lentis	Antifungal action	Khorramdelazad et al. (2018)
Vitis vinifera	Stem	N/A	Fungus	Phaeoacremonium aleophilum/Phaeomoniella clamydospora	Defense	Pierron et al. (2016)

## Sheet: Table S2
Table S2. Relationship of PR-10 transcription differential level in plants subjected to biotic stresses at different times.
Title	Author	Year	Stressor Agent	Pathogen species	Expression (transcribed)	Time
Transcriptional and Microscopic Analyses of Citrus Stem and Root Responses to Candidatus Liberibacter asiaticus Infection	Aritua V; Achor D; Gmitter FG; Albrigo G; Wang N	2013	Bacteria	Candidatus Liberibacter	Up regulated	16 months
Rice WRKY11 Plays a Role in Pathogen Defense and Drought Tolerance	Lee H; Cha J; Choi C; Choi N; Ji HS; Park SR; Lee S; Hwang DJ	2018	Bacteria	Xanthomonas oryzae	Up regulated/Down regulated	24 hours
Plant Soft Rot Development and Regulation from the Viewpoint of Transcriptomic Profiling	Tsers I; Gorshkov V; Gogoleva N; Parfirova O; Petrova O; Gogolev Y	2020	Bacteria	Pectobacterium atrosepticum	Up regulated	3 days
OsPGIP1-Mediated Resistance to Bacterial Leaf Streak in Rice is Beyond Responsive to the Polygalacturonase of Xanthomonas oryzae pv. Oryzicola	Wu T; Peng C; Li B; Wu W; Kong L; Li F; Chu Z; Liu F; Ding X	2019	Bacteria	Xanthomonas oryzae	Up regulated	24 hours
Multiple Patterns of Regulation and Overexpression of a Ribonuclease-Like Pathogenesis-Related Protein Gene, OsPR10a, Conferring Disease Resistance in Rice and Arabidopsis	Huang LF; Lin KH; He SL; Chen JL; Jiang JZ; Chen BH; Hou YS; Chen RS; Hong CY; Ho SL	2016	Bacteria	Xanthomonas oryzae	Up regulated	24 hours
Monochromic Radiations Provided by Light Emitted Diode (LED) Modulate Infection and Defense Response to Fire Blight in Pear Trees	Sgamma T; Forgione I; Luziatelli F; Iacona C; Mancinelli R; Thomas B; Ruzzi M; Muleo R	2021	Bacteria	Erwinia amylovora	Up regulated	12, 24, 36 and 48 hours
Leaf-to-Whole Plant Spread Bioassay for Pepper and Ralstonia solanacearum Interaction Determines Inheritance of Resistance to Bacterial Wilt for Further Breeding	Kwon JS; Nam JY; Yeom SI; Kang WH	2021	Bacteria	Ralstonia solanacearum	Up regulated	24 hours
Jasmonic Acid, Not Salicyclic Acid Restricts Endophytic Root Colonization of Rice	Chen X; Marszalkowska M; Reinhold-Hurek B	2019	Bacteria	Azoarcus olearius and Xanthomonas oryzae	Up regulated	14 days
Identification and characterization of stress resistance related genesof Brassica rapa	Ahmed NU; Park J; Jung, HJ; Seo MS; Kumar TS; Lee IH; Nou IS	2012	Bacteria	Pectobacterium carotovorum	Up regulated/Down regulated	6, 48 hours
Differential gene responses in different varieties of pomegranate duringthe pathogenesis of Xanthomonas axonopodis pv. punicae	Kumar P; Dashyal SM; DoddarajU P; Meti,BS; Girigowda M	2021	Bacteria	Xanthomonas axonopodis	Up regulated	24 to 72 hours
Comparative transcriptome profiling of a rice line carrying Xa39 and its parents triggered by Xanthomonas oryzae pv. oryzae provides novel insights into the broad-spectrum hypersensitive response	Zhang F; Huang LY; Zhang F; Ali J; Cruz CV; Zhuo DL; Du ZL; Li Zk; Zhou YL	2015	Bacteria	Xanthomonas oryzae	Down regulated	1 and 2 days
A Eukaryotic-Acquired Gene by a Biotrophic Phytopathogen Allows Prolonged Survival on the Host by Counteracting the Shut-Down of Plant Photosynthesis	Garavaglia BS; Thomas L; Gottig N; Dunger G; Garofalo CG; Daurelio LD; Ndimba B; Orellano EG; Gehring C; Ottado J	2010	Bacteria	Xanthomonas citri	Up regulated	24 hours
Actin as Deathly Switch? How Auxin Can Suppress Cell-Death Related Defence	Chang X; Riemann M; Liu Q; Nick P	2015	Bacteria	Bacterial harpin protein	Up regulated	30 minutes
A comparison of two class 10 pathogenesis-related genes from alfalfa and their activation by multiple stresses and stress-related signaling molecules	Bahramnejad B; Goodwin PH; Zhang J; Atnaseo C; Erickson LR	2010	Bacteria	Xanthomonas campestris	Up regulated	3, 12 and 48 hours
A CCCH-Type Zinc Finger Nucleic Acid-Binding Protein Quantitatively Confers Resistance against Rice Bacterial Blight Disease	Deng H; Liu H; Li X; Xiao J; Wang S	2012	Bacteria	Xanthomonas oryzae	Up regulated/Down regulated	4, 12, 24 and 48h
Plant root transcriptome profiling reveals a strain-dependent response during Azospirillum-rice cooperation	Drogue B; Sanguin H; Chamam A; Mozar M; Llauro C; Panaud O; Prigent-Combaret C; Picault N; Wisniewski-Dyé F	2016	Bacteria	Azospirillum lipoferum and Azospirillum sp.	Up regulated	7 days
The biocontrol endophytic bacterium Pseudomonas fluorescens PICF7 induces systemic defense responses in aerial tissues upon colonization of olive roots	Cabanás CGL; Schilirò E; Corredor AV; Blanco JM	2014	Bacteria	Pseudomonas fluorescens	Up regulated	21 days
Bois noir' phytoplasma induces significant reprogramming of the leaf transcriptome in the field grown grapevine	Hren M; Nikolic P; Rotter A; Blejec A; Terrier N; Ravnikar M; Dermastia M; Gruden K	2009	Bacteria	Mollicutes	Down regulated	N/A
Stress-induced expression and structure of the putative gene hyp-1 forhypericin biosynthesis	Kosuth J; Hrehorová D; Jaskolski M; Cellárová E	2013	Bacteria	Agrobacterium tumefaciens	Up regulated/Down regulated	4 and 24 hours
Overexpression of a constitutively active truncated form of OsCDPK1 confers disease resistance by affecting OsPR10a expression in rice	He SL; Jiang JZ; Chen BH; Kuo CH; Ho SL	2018	Bacteria	Xanthomonas oryzae	Up regulated/Down regulated	3 weeks
Root inoculation with Pseudomonas putida KT2440 induces transcriptional and metabolic changes and systemic resistance in maize plants	Planchamp C; Glauser G; Mauch-Mani B	2015	Bacteria	Pseudomonas putida	Up regulated	3 days
Enhancement of Pathogen Resistance in Common Bean Plants by Inoculation With Rhizobium etli	Díaz-Valle A ; López-Calleja AC ; Alvarez-Venegas R	2019	Bacteria	Rhizobium etli and Pseudomonas syringae	Up regulated	22 days
Control of stripe rust of wheat using indigenous endophytic bacteria at seedling and adult plant stage	Kiani T; Mehboob F; Hyder MZ; Zainy Z; Xu L; Huang L; Farrakh S	2021	Bacteria/ Fungi	Puccinia striiformis tritici, Serratia marcescens, Bacillus megaterium, Paneibacillus xylanexedens,Bacillus subtilis and Staphyloccus agentis	Up regulated/Down regulated	24, 48 and 72 hours
Simultaneous andÂ sequential based co-fermentations of Trichoderma asperellum GDFS1009 and Bacillus amyloliquefaciens 1841: a strategy to enhance the gene expression and metabolites to improve the bio-control and plant growth promoting activity	Karuppiah V; Vallikkannu M; Li T; Chen J	2019	Bacteria/Fungi	Trichoderma asperellum, Bacillus amyloliquefaciens and Fusarium graminearum	Up regulated	N/A
Endophyte-Mediated Modulation of Defense-Related Genes and Systemic Resistance in Withania somnifera (L.) Dunal under Alternaria alternata Stress	Mishra A; Singh SP; Mahfooz S; Singh SP; Bhattacharya A; Mishra N; Nautiyal CS	2018	Bacteria/Fungi	Alternaria alternata, Bacillus amyloliquefaciens and Pseudomonas fluorescens	Down regulated/Up regulated	72 hours
Streptomyces Strains Promote Plant Growth and Induce Resistance Against Fusarium verticillioides via Transient Regulation of Auxin Signaling and Archetypal Defense Pathways in Maize Plants	Tran TM; Ameye M; Devlieghere F; De Saeger S; Eeckhout M; Audenaert K	2021	Bacteria/Fungi	Fusarium verticillioides and Streptomyces	Up regulated	2, 4 and 8 days
Expression of the ginseng PgPR10-1 in Arabidopsis confers resistance against fungal and bacterial infection	Lee OR; Kim YJ; Balusamy SRD; Khorolragchaa A; Sathiyaraj G; Kim MK; Yang DC	2012	Bacteria/Fungi	Pseudomonas syringe, Fusarium oxysporum, Botrytis cinerea, Colletotrichum gloeosporioides, Rhizoctonia solani and Phythium ultimum	Up regulated	6, 24, 48 and 72 hours
Expression and functional characterization of two pathogenesis-related protein 10 genes from Zea mays	Xie YR; Chen ZY; Brown RL; Bhatnagar D	2010	Bacteria/Fungi	Erwinia stewartii, Clavibacter michiganensis subsp. Nebraskensis, Erwinia chrysanthemi and Aspergillus flavus	Up regulated	0, 12, 24, 36, 48 and 60 hours and 1, 2, 4, 7, 10 days
Seed Biopriming with Microbial Inoculant Triggers Local and Systemic Defense Responses against Rhizoctonia solani Causing Banded Leaf and Sheath Blight in Maize (Zea mays L.)	Singh S; Singh UB; Malviya D; Paul S; Sahu PK; Trivedi M; Paul D; Saxena AK	2020	Bacteria/Fungi	Rhizoctonia solani and Pseudomonas aeruginosa	Up regulated	3 and 7 days
The mode of action of plant associated Burkholderia against grey mould disease in grapevine revealed through traits and genomic analyses	Esmaeel Q; Jacquard C; Sanchez L; Clément C; Ait Barka E	2020	Bacteria/Fungi	Botrytis cinerea and Burkholderia	Up regulated	24 hours
Moss Pathogenesis-Related-10 Protein Enhances Resistance to Pythium irregulare in Physcomitrella patens and Arabidopsis thaliana	Castro A; Vidal S; Ponce de León I	2016	Bacteria/Fungi/Oomycete	Pectobacterium carotovorum, Pectobacterium wasabiae, Botrytis cinerea and Pythium irregulare elicitors	Up regulated	4 and 24 hours
Requirement of the Cytosolic Interaction between PATHOGENESIS-RELATED PROTEIN10 and LEUCINE-RICH REPEAT PROTEIN1 for Cell Death and Defense Signaling in Pepper	Choi DS; Hwang IS; Hwang BK	2012	Bacteria/Oomycete	Xanthomonas campestris and Hyaloperonospora arabidopsidis	Up regulated	24 hours
Tissue-specific synergistic bio-priming of pepper by two Streptomyces species against Phytophthora capsici	Abbasi S; Safaie N; Sadeghi A; Shamsbakhsh M	2020	Bacteria/Oomycete	Phytophthora capsici, Streptomyces vinaceusdrappus and S. rochei	Up regulated/Down regulated	7 days
Induction of systemic resistance in Panax ginseng against Phytophthora cactorum by native Bacillus amyloliquefaciens	Lee BD; Dutta S; Ryu H; Yoo SJ; Suh DS; Park K	2015	Bacteria/Oomycete	Phytophthora cactorum and Bacillus amyloliquefaciens	Up regulated	48 hours
BAC and RNA sequencing reveal the brown planthopper resistance gene BPH15 in a recombination cold spot that mediates a unique defense mechanism	Lv W; Du B; Shangguan X; Zhao Y; Pan Y; Zhu L; He Y; He G	2014	Brown sharpshooter	Nilaparvata lugens	Up regulated	6 and 48 hours
Variations in Early Response of Grapevine Wood Depending on Wound and Inoculation Combinations with Phaeoacremonium aleophilum and Phaeomoniella chlamydospora	Pierron RJG; Pouzoulet J; Couderc C; Judic E; Compant S; Jacques A	2016	Fungi	Phaeoacremonium aleophilum and Phaeomoniella clamydospora	Up regulated	10, 48 and 120 hours
Use of Dual RNA-seq for Systems Biology Analysis of Zea mays and Aspergillus flavus Interaction	Musungu B; Bhatnagar D; Quiniou S; Brown RL; Payne GA; O'Brian G; Fakhoury AM; Geisler M	2020	Fungi	Aspergillus flavus	Down regulated	144 hours
Understanding Host-Pathogen Interactions with Expression Profiling of NILs Carrying Rice-Blast Resistance Pi9 Gene	Jain P; Singh PK; Kapoor R; Khanna A; Solanke AU; Krishnan SG; Singh AK; Sharma V; Sharma TR	2017	Fungi	Magnaporthe oryzae	Up regulated	24 hours
Transcriptome profiling of two maize inbreds with distinct responses to Gibberella ear rot disease to identify candidate resistance genes	Kebede AZ; Johnston A; Schneiderman D; Bosnich W; Harris LJ	2018	Fungi	Fusarium graminearum	Up regulated	1, 2, 4 and 5 days
Transcriptome profiling of soybean (Glycine max) roots challenged with pathogenic and non-pathogenic isolates of Fusarium oxysporum	Lanubile A; Muppirala UK; Severin AJ; Marocco A; Munkvold GP	2015	Fungi	Fusarium oxysporum	Up regulated	72 and 96 hours
Transcriptome profiling of lentil (Lens culinaris) through the first 24 hours of Ascochyta lentis infection reveals key defence response genes	Khorramdelazad M; Bar I; Whatmore P; Smetham G; Bhaaskaria V; Yang Y; Bai SH; Mantri N; Zhou Y; Ford R	2018	Fungi	Ascochyta lentis	Up regulated	2, 6 and 24 hours
Transcriptome profiling and digital gene expression analysis of sweet potato for the identification of putative genes involved in the defense response against Fusarium oxysporum f. sp. batatas	Lin Y; Zou W; Lin S; Onofua D; Yang Z; Chen H; Wang S; Chen X	2017	Fungi	Fusarium oxysporum f. sp.	Up regulated	24 hours
Transcriptome Profiles of Strawberry (Fragaria vesca) Fruit Interacting With Botrytis cinerea at Different Ripening Stages	Haile ZM; Nagpala-De Guzman EG; Moretto M; Sonego P; Engelen K; Zoli L; Moser C; Baraldi E	2019	Fungi	Botrytis cinerea	Up regulated	24 hours
Transcriptome Comparison of Defense Responses in the Rice Variety 'Jao Hom Nin' Regarding Two Blast Resistant Genes, Pish and Pik	Ngernmuen A; Suktrakul W; Kate-Ngam S; Jantasuriyarat C	2020	Fungi	Magnaporthe oryzae	Up regulated	24 hours
Transcriptome analysis of the wheatâ€“Puccinia striiformis f. sp. tritici interaction	Coram TE; Wang M ; Chen X	2008	Fungi	Puccinia striiformis Westend. f. sp. tritici Eriks. (Pst)	Up regulated	24 and 48 hours
Transcriptome analysis of Pinus monticola primary needles by RNA-seq provides novel insight into host resistance to Cronartium ribicola	Liu JJ; Sturrock RN; Benton R	2013	Fungi	Cronartium ribicola	Up regulated	4 hours
Transcriptome Analysis of Choke Stroma and Asymptomatic Inflorescence Tissues Reveals Changes in Gene Expression in Both Epichloe festucae and Its Host Plant Festuca rubra subsp. Rubra	Wang R; Clarke BB; Belanger FC	2019	Fungi	Epichloë festucae	Up regulated	N/A
Transcriptome Analysis and Cell Morphology of Vitis rupestris Cells to Botryosphaeria Dieback Pathogen Diplodia seriata	Zhao L; You S; Zou H; Guan X	2021	Fungi	Diplodia seriata	Up regulated	3 days
Transcriptome Alterations of an in vitro-Selected, Moderately Resistant, Two-Row Malting Barley in Response to 3ADON, 15ADON, and NIV Chemotypes of Fusarium graminearum	Tucker JR; Legge WG; Maiti S; Hiebert CW; Simsek S; Yao Z; Xu W; Badea A; Fernando WGD	2021	Fungi	Fusarium graminearum	Up regulated	96 and 72 hours
Transcription Profiling Analysis of Mango-Fusarium mangiferae Interaction	Liu F; Wu Jb; Zhan Rl; Ou Xc	2016	Fungi	Fusarium mangiferae	Up regulated	45, 75 and 120 days
Transcriptional analysis of Pinus sylvestris roots challenged with the ectomycorrhizal fungus Laccaria bicolor	Heller G; Adomas A; Li G; Osborne J; van Zyl L; Sederoff R; Finlay RD; Stenlid J; Asiegbu FO	2008	Fungi	Laccaria bicolor	Down regulated	5, 15 and 30 days
Transcript Dynamics in Wounded and Inoculated Scots Pine	Škipars V; Rungis D	2021	Fungi	Heterobasidion annosum	Down regulated	1 day
The wheat LLM-domain-containing transcription factor TaGATA1 positively modulates host immune response to Rhizoctonia cerealis	Liu X; Zhu X; Wei X; Lu C; Shen F; Zhang X; Zhang Z	2020	Fungi	Rhizoctonia cerealis	Up regulated/Down regulated	7 days
The Wheat Ethylene Response Factor Transcription Factor PATHOGEN-INDUCED ERF1 Mediates Host Responses to Both the Necrotrophic Pathogen Rhizoctonia cerealis and Freezing Stresses	Zhu X; Qi L; Liu X; Cai S; Xu H; Huang R; Li J; Wei X; Zhang Z	2014	Fungi	Rhizoctonia cerealis	Up regulated/Down regulated	21 days
The rice ERF transcription factor OsERF922 negatively regulates resistance to Magnaporthe oryzae and salt tolerance	Liu D; Chen X; Liu J; Ye J; Guo Z	2012	Fungi	Magnaporthe oryzae	Up regulated/Down regulated	6 hours
The Resistance of Narrow-Leafed Lupin to Diaporthe toxica Is Based on the Rapid Activation of Defense Response Genes	Książkiewicz M; Rychel-Bielska S; Plewiński P; Nuc M; Irzykowski W; Jędryczka M; Krajewski P	2021	Fungi	Diaporthe toxica	Up regulated	1, 5 and 9 days
The Polycistronic miR166k-166h Positively Regulates Rice Immunity via Post-transcriptional Control of EIN2	Salvador-Guirao R; Hsing Yi; San Segundo B	2018	Fungi	Magnaporthe oryzae	Up regulated	24, 48, 72 hours
The Novel Gene VpPR4-1 from Vitis pseudoreticulata Increases Powdery Mildew Resistance in Transgenic Vitis vinifera L	Dai L; Wang D; Xie X; Zhang C; Wang X; Xu Y; Wang Y; Zhang J	2016	Fungi	Erysiphe necator	Up regulated/Down regulated	0, 24, 48, 72 and 96 hours
The lysin motif-containing proteins, Lyp1, Lyk7 and LysMe3, play important roles in chitin perception and defense against Verticillium dahliae in cotton	Xu J; Wang G; Wang J; Li Y; Tian L; Wang X; Guo W	2017	Fungi	Verticillium dahliae	Up regulated	24, 48, 96 and 144 hours
The Fusarium crown rot pathogen Fusarium pseudograminearum triggers a suite of transcriptional and metabolic changes in bread wheat (Triticum aestivum L.)	Powell JJ; Carere J; Fitzgerald TL; Stiller J; Covarelli L; Xu Q; Gubler F; Colgrave ML; Gardiner DM; Manners JM; Henry RJ; Kazan K	2017	Fungi	Fusarium pseudograminearum	Up regulated	3 and 7 days
The durably resistant rice cultivar Digu activates defence gene expression before the full maturation of Magnaporthe oryzae appressorium	Li W; Liu Y; Wang J; He M; Zhou X; Yang C; Yuan C; Wang J; Chern M; Yin J; Chen W; Ma B; Wang Y; Qin P; Li S; Ronald P; Chen X	2016	Fungi	Magnaporthe oryzae	Up regulated	5, 10 and 20 hours
Systemic responses in a tolerant olive (Olea europaea L.) cultivar upon root colonization by the vascular pathogen Verticillium dahliae	Gómez-Lama CC ; Schilirò E ; Valverde-Corredor A ; Mercado-Blanco J	2015	Fungi	Verticillium dahliae	Up regulated/Down regulated	4, 10 and 15 days
Spatio-Temporal Expression Patterns of Arabidopsis thaliana and Medicago truncatula Defensin-Like Genes	Tesfaye M; Silverstein KA; Nallu S; Wang L; Botanga CJ; Gomez SK; Costa LM; Harrison MJ; Samac DA; Glazebrook J; Katagiri F; Gutierrez-Marcos JF; VandenBosch KA	2013	Fungi	Phytophthora medicaginis	Up regulated	4 days
Soybean Stem Canker Caused by Diaporthe caulivora; Pathogen Diversity, Colonization Process, and Plant Defense Activation	Mena E; Stewart S; Montesano M; Ponce de León	2019	Fungi	Diaporthe caulivora	Up regulated	4, 8, 24 and 48 hours
Silicon-Solubilizing Media and Its Implication for Characterization of Bacteria to Mitigate Biotic Stress	Bist V; Niranjan A; Ranjan M; Lehri A; Seem K; Srivastava S	2020	Fungi	Rhizoctonia solani	Up regulated	15 days
RNA-Seq Analysis Reveals Candidate Genes for Ontogenic Resistance in Malus-Venturia Pathosystem	Gusberti M; Gessler C; Broggini GAL	2013	Fungi	Venturia inaequalis	Up regulated	72 hours
RNA-Seq analysis of resistant and susceptible sub-tropical maize lines reveals a role for kauralexins in resistance to grey leaf spot disease, caused by Cercospora zeina	Meyer J; Berger DK; Christensen SA; Murray SL	2017	Fungi	Cercospora zeina	Down regulated	14, 24 and 28 days
Reactive Oxygen Species Play a Role in the Infection of the Necrotrophic Fungi, Rhizoctonia solani in Wheat	Foley RC; Kidd BN; Hane JK; Anderson JP; Singh KB	2016	Fungi	Rhizoctonia solani	Up regulated	2, 3 and 4 days
Quantitative Resistance to Verticillium Wilt in Medicago truncatula Involves Eradication of the Fungus from Roots and Is Associated with Transcriptional Responses Related to Innate Immunity	Toueni M; Ben C; Le Ru A; Gentzbittel L; Rickauer M	2016	Fungi	Verticillium alfalfae	Up regulated	4, 8 and 24 hours
Priming maize resistance by its neighbors: activating 1,4-benzoxazine-3-ones synthesis and defense gene expression to alleviate leaf disease	Ding X; Yang M; Huang H; Chuan Y; He X; Li C; Zhu Y; Zhu S	2015	Fungi	Phytophthora capsici elicitors	Up regulated/Down regulated	12, 24, 48 and 72 hours
PLWRKY13: A transcription factor involved in abiotic and biotic stress responses in paeonia lactiflora	Wang X; Li J; Guo X; Ma Y; Qiao Q; Guo J	2019	Fungi	Alternaria tenuissima	Down regulated	96 hours
Plant growth-promoting endophyte Piriformospora indica alleviates salinity stress in Medicago truncatula	Li L; Li L; Wang X; Zhu P; Wu H; Qi, S	2017	Fungi	Piriformospora indica	Up regulated	18 hours
Phytophthora megakarya and P. palmivora, Causal Agents of Black Pod Rot, Induce Similar Plant Defense Responses Late during Infection of Susceptible Cacao Pods	Ali SS; Shao J; Lary DJ; Strem MD; Meinhardt LW; Bailey BA	2017	Fungi	Phytophthora megakarya (Pmeg) and Phytophthora palmivora (Ppal)	Up regulated/Down regulated	1, 2 and 3 days
Peanut gene expression profiling in developing seeds at different reproduction stages during Aspergillus parasiticus infection	Guo B; Chen X; Dang P; Scully BT; Liang X; Holbrook CC; Yu J; Culbreath AK	2008	Fungi	Parasiticus aspergillus	Up regulated	N/A
PacBio full-length transcriptome of wild apple (Malus sieversii) provides insights into canker disease dynamic response	Liu X; Li X; Wen X; Zhang Y; Ding Y; Zhang Y; Gao B; Zhang D	2021	Fungi	Valsa mali	Up regulated	24 and 36 hours
Overlapping expression patterns and differential transcript levels of phosphate transporter genes in arbuscular mycorrhizal, Pi-fertilised and phytohormone-treated Medicago truncatula roots	Grunwald U; Guo W; Fischer K; Isayenkov S; Ludwig-Muller J; Hause B; Yan X; Kuster H; Franken P	2009	Fungi	Gigaspora rosea	Down regulated	6 weeks
Overexpression of JcWRKY2 confers increased resistance towards Macrophomina phaseolina in transgenic tobacco	Dabi M ; Agarwal P ; Agarwal PK	2020	Fungi	Macrophomina phaseolina	Up regulated	72 hours
OsDCL1a activation impairs phytoalexin biosynthesis and compromises disease resistance in rice	Salvador-Guirao R ; Baldrich P ; Tomiyama S ; Hsing YI ; Okada K ; San Segundo B	2019	Fungi	Magnaporthe oryzae	Up regulated	24h, 48h and 72 hours
Osa-miR7695 enhances transcriptional priming in defense responses against the rice blast fungus	Sánchez-Sanuy F; Peris-Peris C; Tomiyama S; Okada K; Hsing YI; San Segundo B; Campo S	2019	Fungi	Magnaporthe oryzae	Up regulated	48 and 72 hours
Novel Acidic Sesquiterpenoids Constitute a Dominant Class of Pathogen-Induced Phytoalexins in Maize	Huffaker A; Kaplan F; Vaughan MM; Dafoe NJ; Ni X; Rocca JR; Alborn HT; Teal PE; Schmelz EA	2011	Fungi	Fusarium graminearum and Aspergillus flavus	Up regulated	48 hours
Molecular Insights into Defense Responses of Vietnamese Maize Varieties to Fusarium verticillioides Isolates	Tran TM; Ameye M; Landschoot S; Devlieghere F; De Saeger S; Eeckhout M; Audenaert K	2021	Fungi	Fusarium verticillioides	Up regulated	1, 2, 4 and 8 days
Molecular evidence of the avocado defense response to Fusarium kuroshium infection: a deep transcriptome analysis using RNA-Seq	Pérez-Torres CA; Ibarra-Laclette E; Hernández-DomÃ­nguez EE; Rodríguez-Haas B; Pérez-Lira AJ; Villafán E; Alonso-Sánchez A; García-Ávila Cde J; Ramí­rez-Pool JA; Sánchez-Rangel D	2021	Fungi	Fusarium kuroshium	Down regulated	1, 4, 7 and 14 days
Microscopic and Molecular Characterization of the Prehaustorial Resistance against Wheat Leaf Rust (Puccinia triticina) in Einkorn (Triticum monococcum)	Serfling A; Templer SE; Winter P; Ordon F	2016	Fungi	Puccinia triticina f. sp. tritici (Eriks.)	Up regulated	8 and24 hours
Metabolomic Analysis of Defense-Related Reprogramming in Sorghum bicolor in Response to Colletotrichum sublineolum Infection Reveals a Functional Metabolic Web of Phenylpropanoid and Flavonoid Pathways	Tugizimana F; Djami-Tchatchou AT; Steenkamp PA; Piater LA; Dubery IA	2018	Fungi	Colletotrichum sublineolum	Up regulated	3, 5, 7 and 9 days
Metabolic and Transcriptomic Profiling of Lilium Leaves Infected With Botrytis elliptica Reveals Different Stages of Plant Defense Mechanisms	Chai N; Xu J; Zuo R; Sun Z; Cheng Y; Sui S; Li M; Liu D	2021	Fungi	Botrytis elliptica	Up regulated	24 and 48 hours
Md-miR156ab and Md-miR395 Target WRKY Transcription Factors to Influence Apple Resistance to Leaf Spot Disease	Zhang Q; Li Y; Zhang Y; Wu C; Wang S; Hao L; Wang S; Li T	2017	Fungi	Alternaria alternaria f. sp. mali (ALT1)	Up regulated	24 hours
Major Latex Protein MdMLP423 Negatively Regulates Defense against Fungal Infections in Apple	He S; Yuan G; Bian S; Han X; Liu K; Cong P; Zhang C	2020	Fungi	Botryosphaeria berengeriana f. sp. Piricola and Alternaria alternata	Down regulated	24 e 48 hours
In planta Activity of the Novel Copper Product HA + Cu(II) Based on a Biocompatible Drug Delivery System on Vine Physiology and Trials for the Control of Botryosphaeria Dieback	Mondello V; Fernandez O; Guise JF; Trotel-Aziz P; Fontaine F	2021	Fungi	Diplodia seriata and Neofusicoccum parvum	Up regulated	8 hours
Induction of PR-10 genes and metabolites in strawberry plants in response to Verticillium dahliae infection	Besbes F; Habegger R; Schwab W	2019	Fungi	Verticillium dahliae	Up regulated	1, 5, 10, 20 and 30 days
Identification of genes differentially expressed in a resistant reaction to Mycosphaerella pinodes in pea using microarray technology	Fondevilla S; Küster H; Krajinski F; Cubero JI; Rubiales D	2011	Fungi	Mycosphaerella pinodes	Down regulated	16, 24 and 48 hours
Identification of differentially expressed genes in the mutualisticassociation of tall fescue with Neotyphodium coenophialum	Johnson LJ; Johnson RD; Schardl CL; Panaccione DG	2003	Fungi	Neotyphodium coenophialum, N. siegelii, N. uncinatum, Epichloe festucae, Epichloe typhina, N. lolii and Pyricularia grisea	Down regulated/Up regulated	N/A
Host-Selective Toxins of Pyrenophora tritici-repentis Induce Common Responses Associated with Host Susceptibility	Pandelova I; Figueroa M; Wilhelm LJ; Manning VA; Mankaney AN; Mockler TC; Ciuffetti LM	2012	Fungi	toxins produced by Pyrenophora tritici-repentis ( Ptr )- ToxA and ToxB	Up regulated	9, 14, 24 and 48 hours
Hormonal and transcriptional profiles highlight common and differential host responses to arbuscular mycorrhizal fungi and the regulation of the oxylipin pathway	López-Ráez JA; Verhage A; Fernández I; Garcí­a JM; Azcón-Aguilar C; Flors V; Pozo MJ	2010	Fungi	Glomus mosseae and Glomus intraradices	Up regulated	9 weeks
GhJAZ2 attenuates cotton resistance to biotic stresses via the inhibition of the transcriptional activity of GhbHLH171	He X; Zhu L; Wassan GM; Wang Y; Miao Y; Shaban M; Hu H; Sun H; Zhang X	2018	Fungi	Verticillium dahliae	Up regulated	6 hours
Genomic evaluation of oxalate-degrading transgenic soybean in response to Sclerotinia sclerotiorum infection	Calla B; Blahut-Beatty L; Koziol L; Zhang Y; Neece DJ; Carbajulca D; Garcia A; Simmonds DH; Clough SJ	2014	Fungi	Sclerotinia sclerotiorum (OX-oxalic acid producer)	Up regulated	12, 24 and 36 hours
Fungal Elicitor MoHrip2 Induces Disease Resistance in Rice Leaves, Triggering Stress-Related Pathways	Khan NU; Liu M; Yang X; Qiu D	2016	Fungi	Magnaporthe oryzae (MoHrip2-hypersensitive protein 2 elicitor from the Fungi)	Up regulated	12 and 24 hours
Functional genomic analysis of constitutive and inducible defense responses to Fusarium verticillioides infection in maize genotypes with contrasting ear rot resistance	Lanubile A; Ferrarini A; Maschietto V; Delledonne M; Marocco A; Bellin D	2014	Fungi	Fusarium verticillioides	Up regulated	72 hours
From root to fruit: RNA-Seq analysis shows that arbuscular mycorrhizal symbiosis may affect tomato fruit metabolism	Zouari I; Salvioli A; Chialva M; Novero M; Miozzi L; Tenore GC; Bagnaresi P; Bonfante P	2014	Fungi	Funneliformis mosseae	Up regulated	55 days
Expression Profiling Coupled with In-silico Mapping Identifies Candidate Genes for Reducing Aflatoxin Accumulation in Maize	Dhakal R; Chai C; Karan R; Windham GL; Williams WP; Subudhi PK	2017	Fungi	Aspergillus flavus	Up regulated	2 and 3 week
Exploring sunflower responses to Sclerotinia head rot at early stages of infection using RNA-seq analysis	Fass MI; Rivarola M; Ehrenbolger GF; Maringolo CA; Montecchia JF; Quiroz F; Garcí­a-Garcí­a F; Blázquez JD; Hopp HE; Heinz RA; Paniego NB; Lia VV	2020	Fungi	Sclerotinia sclerotiorum	Down regulated	4 and 8 days
Dual Transcriptome and Metabolic Analysis of Vitis vinifera cv. Pinot Noir Berry and Botrytis cinerea During Quiescence and Egressed Infection	Haile ZM; Malacarne G; Pilati S; Sonego P; Moretto M; Masuero D; Vrhovsek U; Engelen K; Baraldi E; Moser C	2019	Fungi	Botrytis cinerea	Up regulated	4 and 12 week
Dual species dynamic transcripts reveal the interaction mechanisms between Chrysanthemum morifolium and Alternaria alternata	Liu L; Chen F; Chen S; Fang W; Liu Y; Guan Z	2021	Fungi	Alternaria alternata	Up regulated	1, 12 and 24 hours
Dual RNA-Sequencing Analysis of Resistant (Pinus pinea) and Susceptible (Pinus radiata) Hosts during Fusarium circinatum Challenge	Zamora-Ballesteros C; Pinto G; Amaral J; Valledor L; Alves A; Diez JJ; Martín-Garcí­a J	2021	Fungi	Fusarium circinatum	Up regulated	4 days
Dual RNA-seq analysis provides new insights into interactions between Norway spruce and necrotrophic pathogen Heterobasidion annosum s.l	Kovalchuk A; Zeng Z; Ghimire RP; Kivimäenpää M; Raffaello T; Liu M; Mukrimin M; Kasanen R; Sun H; Julkunen-Tiitto R; Holopainen JK; Asiegbu FO	2019	Fungi	Heterobasidion annosum and H. parviporum	Up regulated	N/A
DNA methylation dynamics during the interaction of wheat progenitor Aegilops tauschii with the obligate biotrophic fungus Blumeria graminis f. sp. tritici	Geng S; Kong X; Song G; Jia M; Guan J; Wang F; Qin Z; Wu L; Lan X; Li A; Mao L	2019	Fungi	Blumeria graminis f. sp. tritici	Up regulated	12 hours
De novo assembly and discovery of genes involved in the response of Solanum sisymbriifolium to Verticillium dahlia	Wu L; Du G; Bao R; Li Z; Gong Y; Liu F	2019	Fungi	Verticillium dahlia	Up regulated	0h, 12 and 48 hours
Defence transcriptome assembly and pathogenesis related gene family analysis in Pinus tecunumanii (low elevation)	Visser EA; Wegrzyn JL; Myburg AA; Naidoo S	2018	Fungi	Fusarium circinatum	Up regulated	3 and 7 days
Contrasting transcriptional responses to Fusarium virguliforme colonization in symptomatic and asymptomatic hosts	Baetsen-Young A; Chen H; Shiu SH; Day B	2021	Fungi	Fusarium virguliforme	Up regulated/Down regulated	0, 2, 4, 7, 10 and 14 days
Comparison of the Molecular Responses of Tolerant, Susceptible and Highly Susceptible Grapevine Cultivars During Interaction With the Pathogenic Fungus Eutypa lata	Cardot C; Mappa G; La Camera S; Gaillard C; Vriet C; Lecomte P; Ferrari G; Coutos-Thévenot P	2019	Fungi	Eutypa lata	Up regulated	3 days
Comparative transcript profiling of resistant and susceptible peanut post-harvest seeds in response to aflatoxin production by Aspergillus flavus	Wang H; Lei Y; Wan L; Yan L; Lv J; Dai X; Ren X; Guo W; Jiang H; Liao B	2016	Fungi	Aspergillus flavus	Up regulated	1, 3 and 7 days
Comparative transcriptomic analysis indicates genes associated with local and systemic resistance to Colletotrichum graminicola in maize	Miranda Vde J; Porto WF; Fernandes Gda R; Pogue R; Nolasco DO; Araujo ACG; Cota LV; Freitas CGd; Dias SC; Franco OL	2017	Fungi	Colletotrichum graminicola	Up regulated	N/A
Comparative Histological and Transcriptional Analysis of Maize Kernels Infected with Aspergillus flavus and Fusarium verticillioides	Shu X; Livingston DP; Woloshuk CP; Payne GA	2017	Fungi	Aspergillus flavus and Fusarium verticillioides	Down regulated/Up regulated	24, 48 and 72 hours
Comparative Analysis of Transcriptome and sRNAs Expression Patterns in the Brachypodium distachyon-Magnaporthe oryzae Pathosystems	Zanini S; Šecic E; Busche T; Galli M; Zheng Y; Kalinowski J; Kogel KH	2021	Fungi	Magnaporthe oryzae (Mo)	Up regulated	4 days
Chitosan and chitosan nanoparticles induced expression ofpathogenesis-related proteins genes enhances biotic stress tolerance intomato	Chun SC; Chandrasekaran M	2019	Fungi	Fusarium andiyazi	Up regulated/Down regulated	12, 24 and 48 hours
Aspergillus flavus infection triggered immune responses and host-pathogen cross-talks in groundnut during in-vitro seed colonization	Nayak SN; Agarwal G; Pandey MK; Sudini HK; Jayale AS; Purohit S; Desai A; Wan L; Guo B; Liao B ; Varshney RK	2017	Fungi	Aspergillus flavus	Up regulated	3 days
Antagonistic Activity of Trichoderma spp. Against Fusarium oxysporum in Rhizosphere of Radix pseudostellariae Triggers the Expression of Host Defense Genes and Improves Its Growth Under Long-Term Monoculture System	Chen J; Zhou L; Din IU; Arafat Y; Li Q; Wang J; Wu T; Wu L; Wu H; Qin X; Pokhrel GR; Lin S; Lin W	2021	Fungi	Trichoderma harzianum and Fusarium oxysporum	Up regulated/Down regulated	7 days
A new mode of NPR1 action via an NB-ARC-NPR1 fusion protein negatively regulates the defence response in wheat to stem rust pathogen	Wang X; Zhang H; Nyamesorto B; Luo Y; Mu X; Wang F; Kang Z; Lagudah E; Huang L	2020	Fungi	Puccinia graminis f. sp. tritici	Up regulated	1 day
Analysis of the resistance mechanisms in sugarcane during Sporisorium scitamineum infection using RNA-seq and microscopy	McNeil MD; Bhuiyan SA; Berkman PJ; Croft BJ; Aitken KS	2018	Fungi	Sporisorium scitamineum	Down regulated	48 hours
Analysis of differential transcript expression in chickpea during compatible and incompatible interactions with Fusarium oxysporum f. sp. ciceris Race 4	Saabale PR; Dubey SC; Priyanka K; Sharma TR	2018	Fungi	Fusarium oxysporum f. sp . ciceris	Up regulated	72, 96 and 120 hours
A mutagenesis-derived broad-spectrum disease resistance locus in wheat	Campbell J; Zhang H; Giroux MJ; Feiz L; Jin Y; Wang M; Chen X; Huang L	2012	Fungi	Puccinia triticina	Up regulated	0 hours
Expression of a Grapevine NAC Transcription Factor Gene Is Induced in Response to Powdery Mildew Colonization in Salicylic Acid-Independent Manner	Toth Z; Winterhagen P; Kalapos B; Su Y; Kovacs L; Kiss E	2016	Fungi	Erysiphe necator	Up regulated	11 days
Transcriptome Analysis of Early Responsive Genes in Rice during Magnaporthe oryzae Infection	Wang Y; Kwon SJ; Wu J; Choi J; Lee YH; Agrawal GK; Tamogami S; Rakwal R; Park SR; Kim BG; Jung KH; Kang KY; Kim SG; Kim ST	2014	Fungi	Magnaporthe oryzae	Up regulated	12, 42, 48 and 72 hours
Transcriptome analysis of Brachypodium during fungal pathogen infection reveals both shared and distinct defense responses with wheat	Powell JJ; Carere J; Sablok G; Fitzgerald TL; Stiller J; Colgrave ML; Gardiner DM; Manners JM; Vogel JP; Henry RJ; Kazan K	2017	Fungi	Fusarium pseudograminearum	Up regulated	3 days
Integrated Gene Co-expression Analysis and Metabolites Profiling Highlight the Important Role of ZmHIR3 in Maize Resistance to Gibberella Stalk Rot	Sun Y; Ruan X; Wang Q; Zhou Y; Wang F; Ma L; Wang Z; Gao X	2021	Fungi	Fusarium graminearum	Up regulated	48 and 72 hours
Early Lotus japonicus root transcriptomic responses to symbiotic and pathogenic fungal exudates	Giovannetti M; Mari A; Novero M; Bonfante P	2015	Fungi (pathogenic exudates) Mycorrhizal fungi	Colletotrichum trifolii and Gigaspora margarita (germinated spores) and (chitin oligomers and activators of pathogenic responses)	Up regulated/Down regulated	1, 24 and 48 hours
Transcriptome profiling in susceptible and tolerant rubber tree clones in response to cassiicolin Cas1, a necrotrophic effector from Corynespora cassiicola	Ribeiro S; Label P; Garcia D; Montoro P; Pujade-Renaud V	2021	Fungi (Cassicolin Cas1 necrotrophic protein)	Corynespora cassiicola	Up regulated	12h and 24 hours
Expression of coordinately regulated defence response genes and analysis of their role in disease resistance in Medicago truncatula	Samac DA; Peñuela S; Schnurr JA; Hunt EN; Foster-Hartnett D; Vandenbosch KA; Gantt JS	2011	Fungi/Oomycete	Colletotrichum trifolii, Erysiphe pisi and Phytophthora medicaginis	Up regulated	48, 12 and 36 hours and 4 and 7
Transcriptome profiling revealed novel transcriptional regulators in maize responses to Ostrinia furnacalis and jasmonic acid	Wang H; Li S; Teng S; Liang H; Xin H; Gao H; Huang D; Lang Z	2017	Insect	Ostrinia furnacalis	Down regulated/Up regulated	8 hours
The Coiled-Coil and Nucleotide Binding Domains of BROWN PLANTHOPPER RESISTANCE14 Function in Signaling and Resistance against Planthopper in Rice	Hu L; Wu Y; Wu D; Rao W; Guo J; Ma Y; Wang Z; Shangguan X; Wang H; Xu C; Huang J; Shi S; Chen R; Du B; Zhu L; He G	2017	Insect	Nilaparvata lugens	Up regulated	6, 12 and 72 hours
Genome-wide transcriptomic and proteomic analyses of bollworm-infested developing cotton bolls revealed the genes and pathways involved in the insect pest defence mechanism	Kumar S; Kanakachari M; Gurusamy D; Kumar K; Narayanasamy P; Kethireddy Venkata P; Solanke A; Gamanagatti S; Hiremath V; Katageri IS; Leelavathi S; Kumar PA; Reddy VS	2016	Caterpillar	Helicoverpa armigera	Up regulated	2, 5 and 10 days
Genome-wide analyses of cassava Pathogenesis-related (PR) gene families reveal core transcriptome responses to whitefly infestation, salicylic acid and jasmonic acid	Irigoyen ML; Garceau DC; Bohorquez-Chaux A; Lopez-Lavalle LAB; Perez-Fons L; Fraser PD; Walling LL	2020	White fly	Aleurotrachelus socialis	Up regulated/Down regulated	1, 7, 14 and 22 days
Multiple molecular defense strategies in Brachypodium distachyon surmount Hessian fly (Mayetiola destructor) larvae-induced susceptibility for plant survival	Subramanyam S; Nemacheck JA; Hargarten AM; Sardesai N; Schemerhorn BJ; Williams CE	2019	Hessian fly	Mayetiola destructor	Up regulated	1 and 5 days
Transcriptome analysis of roots from resistant and susceptible rice varieties infected with Hirschmanniella mucronata	Sun X; Zhang L; Tang Z; Shi X; Ma J; Cui R	2019	Nematode	Hirschmanniella mucronata	Up regulated	7 days
Comparing the defence-related gene expression changes upon root-knot nematode attack in susceptible versus resistant cultivars of rice	Kumari C; Dutta TK; Banakar P; Rao U	2016	Nematode	Meloidogyne graminicola	Up regulated/Down regulated	2 and 6 days
Mutations at the Serine Hydroxymethyltransferase Impact Its Interaction with a Soluble NSF Attachment Protein and a Pathogenesis-Related Protein in Soybean	Lakhssassi N; Piya S; Knizia D; El Baze A; Cullen MA; Meksem J; Lakhssassi A; Hewezi T; Meksem K	2020	Nematode	Soybean cyst nematode (SCN)	Up regulated	3, 5 and 10 days
Characterization of resistance to pine wood nematode infection in Pinus thunbergii using suppression subtractive hybridization	Hirao T; Fukatsu E; Watanabe A	2012	Nematode	Bursaphelenchus xylophilus	Up regulated	1, 3, 7 and 14 days
Regulatory interplay between soybean root and soybean cyst nematode during a resistant and susceptible reaction	Hosseini P; Matthews BF	2014	Nematode	Heterodera glycines	Up regulated/Down regulated	6 and 8 days
Profiling of defense responsive pathway regulatory genes in Asian rice (Oryza sativa) against infection of Meloidogyne graminicola (Nematoda:Meloidogynidae)	Hatzade B; Singh D; Phani V; Kumbhar S; Rao U	2020	Nematode	Meloidogyne graminicola	Up regulated/Down regulated	2 and 6 days
Large-scale identification of wheat genes resistant to cereal cyst nematode Heterodera avenae using comparative transcriptomic analysis	Kong LA; Wu DQ; Huang WK; Peng H; Wang GF; Cui JK; Liu SM; Li ZG; Yang J; Peng DL	2015	Nematode	Heterodera avenae	Up regulated	24 and 3 hours and 8 days
Local and systemic mycorrhiza-induced protection against the ectoparasitic nematode Xiphinema index involves priming of defence gene responses in grapevine	Hao Z; Fayolle L; van Tuinen D; Chatagnier O; Li X; Gianinazzi S; Gianinazzi-Pearson V	2012	Nematode/Fungi	Xiphinema index and Glomus intraradices	Up regulated	14, 21, 28 and 35 days
Jasmonate-Induced Defense Mechanisms in the Belowground Antagonistic Interaction Between Pythium arrhenomanes and Meloidogyne graminicola in Rice	Verbeek REM; Van Buyten E; Alam MZ; De Vleesschauwer D; Van Bockhaven J; Asano T; Kikuchi S; Haeck A; Demeestere K; Gheysen G; HÃ¶fte M; Kyndt T	2019	Nematode/Oomycete	Pythium arrhenomanes	Up regulated	1 and 2 days
Reprogramming of Strawberry (Fragaria vesca) Root Transcriptome in Response to Phytophthora cactorum	Toljamo A; Blande D; Kärenlampi S; Kokko H	2016	Oomycete	Phytophthora cactorum	Up regulated	2 days
Overexpression of a stress-responsive U-box protein gene VaPUB affects the accumulation of resistance related proteins in Vitis vinifera 'Thompson Seedless'	Jiao L; Zhang Y; Lu J	2017	Oomycete	Plasmopara viticola	Down regulated	1, 3 and 5 days
General and species-specific transcriptional responses to downy mildew infection in a susceptible (Vitis vinifera) and a resistant (V. riparia) grapevine species	Polesani M; Bortesi L; Ferrarini A; Zamboni A; Fasoli M; Zadra C; Lovato A; Pezzotti M; Delledonne M; Polverari A	2010	Oomycete	Plasmopara viticola	Up regulated	12 and 24 hours
Reference Gene Selection and Validation for the Early Responses to DownyMildew Infection in Susceptible and Resistant Vitis vinifera Cultivars	Monteiro F; Sebastiana M; Pais MS; Figueiredo A	2013	Oomycete	Plasmopara viticola	Up regulated	6, 12, 18 and 24 hours
Investigation of long non-coding RNAs as regulatory players of grapevine response to powdery and downy mildew infection	Bhatia G; Upadhyay SK; Upadhyay A; Singh K	2021	Oomycete	Plasmopara viticola (DM)	Up regulated	24 and 48 hours
EST sequencing and gene expression profiling of defence-related genes from Persea americana infected with Phytophthora cinnamomi	Mahomed W; van den Berg N	2011	Oomycete	Phytophthora cinnamomi	Up regulated/Down regulated	6, 12, 24 and 48 hours
Dual RNA-Sequencing of Eucalyptus nitens during Phytophthora cinnamomi Challenge Reveals Pathogen and Host Factors Influencing Compatibility	Meyer FE; Shuey LS; Naidoo S; Mamni T; Berger DK; Myburg AA; van den Berg N; Naidoo S	2016	Oomycete	Phytophthora cinnamomi	Up regulated/Down regulated	5 days
Comparative transcript profiling by SuperSAGE identifies novel candidate genes for controlling potato quantitative resistance to late blight not compromised by late maturity	Draffehn AM; Li L; Krezdorn N; Ding J; Lübeck J; Strahwald J; Muktar MS; Walkemeier B; Rotter B; Gebhardt C	2013	Oomycete	Phytophthora infestans	Up regulated	N/A
A Novel Pathogenesis-Related Class 10 Protein Gly m 4l, Increases Resistance upon Phytophthora sojae Infection in Soybean (Glycine max [L.] Merr.)	Fan S; Jiang L; Wu J; Dong L; Cheng Q; Xu P; Zhang S	2015	Oomycete	Phytophthora sojae	Up regulated	6, 12, 24, 36 and 72 hours
Whole genome wide expression profiles of Vitis amurensis grape responding to downy mildew by using Solexa sequencing technology	Wu J; Zhang Y; Zhang H; Huang H; Folta KM; Lu J	2010	Oomycete	Plasmopara viticola	Up regulated	9 days
Theobroma cacao L. pathogenesis-related gene tandem array members show diverse expression dynamics in response to pathogen colonization	Fister AS; Mejia LC; Zhang Y; Herre EA; Maximova SN; Guiltinan MJ	2016	Oomycete/Fungi	Phytophthora palmivora and Colletotrichum theobromicola	Up regulated	72 hours
Downy mildew resistance induced by Trichoderma harzianum T39 in susceptible grapevines partially mimics transcriptional changes of resistant genotypes	Perazzolli M; Moretto M; Fontana P; Ferrarini A; Velasco R; Moser C; Delledonne M; Pertot I	2012	Oomycete/Fungi	Plasmopara viticola and Trichoderma harzianum T39	Up regulated	24 hours
Identification of defense related gene families and their response against powdery and downy mildew infections in Vitis vinifera	Goyal N; Bhatia G; Garewal N; Upadhyay A; Singh K	2021	Oomycete/Fungi	Erysiphe necator (PM) and Plasmopara viticola (DM)	Up regulated/Down regulated	36 hours and 1, 2 and 3 days
An elm EST database for identifying leaf beetle egg-induced defense genes	Büchel K; McDowell E; Nelson W; Descour A; Gershenzon J; Hilker M; Soderlund C; Gang DR; Fenning T; Meiners T	2012	Beetle eggs	Xanthogaleruca luteola	Up regulated	48 and 72 hours
Transcriptome and Metabolome Reprogramming in Tomato Plants by Trichoderma harzianum strain T22 Primes and Enhances Defense Responses Against Aphids	Coppola M; Diretto G; Digilio MC; Woo SL; Giuliano G; Molisso D; Pennacchio F; Lorito M; Rao R	2019	Aphids	Macrosiphum euphorbiae	Up regulated	48 hours
Relationship between Symptoms and Gene Expression Induced by the Infection of Three Strains of Rice dwarf virus	Satoh K; Shimizu T; Kondoh H; Hiraguri A; Sasaya T; Choi IR; Omura T; Kikuchi S	2011	Virus	Rice dwarf virus (RDV)	Up regulated	21 days
PVYNTN elicits a diverse gene expression response in different potato genotypes in the first 12h after inoculation	Baebler Š; Krečič-Stres H; Rotter A; Kogovšek P ; Cankar K ; Kok EJ ; Gruden K ; Kovač M; Žel J; Pompe-Novak M; Ravnikar M	2009	Virus	Potato virus Y (PVY)	Up regulated	12 hours
Overexpression of OsCIPK30 Enhances Plant Tolerance to Rice stripe virus	Liu Z; Li X; Sun F; Zhou T; Zhou Y	2017	Virus	Rice stripe virus (RSV)	Up regulated	7 days
Morphological, Biochemical and Differential Gene Expression in Leaves ofYVMV Resistant and Susceptible Lines of Okra using RT-PCR	Kumar MR; Tanushree C; Sanket T	2017	Virus	Yellow vein mosaic virus	Up regulated	90 days
In spite of induced multiple defense responses, tomato plants infectedwith cucumber mosaic virus and D satellite RNA succumb to systemicnecrosis	Xu P; Blancaflor EB; Roossinck MJ	2003	Virus	Cucumber mosaic virus (CMV)	Up regulated/Down regulated	9 and 11 days
Infection of Beet necrotic yellow vein virus with RNA4-encoded P31 specifically up-regulates pathogenesis-related protein 10 in Nicotiana benthamiana	Wu WQ; Fan HY; Jiang N; Wang Y; Zhang ZY; Zhang YL; Wang XB; Li DW; Yu JL; Han CG	2014	Virus	Beet necrotic yellow vein virus (BNYVV)	Up regulated	5, 7 and 11 days
Complex molecular mechanisms underlying MYMIV-resistance in Vigna mungo revealed by comparative transcriptome profiling	Kundu A; Singh PK; Dey A; Ganguli S; Pal A	2019	Virus	Mungbean Yellow Mosaic India Virus (MYMIV)	Up regulated	3, 7 and 10 days

## Sheet: Table S3
Table S3. Differential accumulation of PR-10 protein in plants submitted to different stressors.
Plant species	Type of stressor	Stressor agent	PR-10 protein accumulation	Time
Arabidopsis thaliana	Bacteria	Pseudomonas syringae	Induced (GUS under PR-10 promoter control)	24 hours
Arabidopsis thaliana	Bacteria	Pseudomonas syringae	Induced in the avirulent interaction	24 hours
Capsicum annuum	Bacteria	Xanthomonas campestris	Induced in the incompatible interaction	15 hours
Capsicum annuum	Bacteria	Xanthomonas campestris	Induced in the incompatible interaction	6, 24 and 48 hours
Citrus sinensis	Bacteria	Xanthomonas citri	Induced	3 and 6 days
Oryza sativa	Bacteria	Xanthomonas oryzae	Induced (GUS under PR-10 promoter control)	1, 12 and 24 hours
Oryza sativa	Bacteria	Xanthomonas oryzae	Induced (GUS under PR-10 promoter control)	5 days
Vitis rotundifolia and Vitis spp.	Bacteria	Xylella fastidiosa	Induced in resistant variety	8 weeks
Vitis vinifera	Bacteria (Phytoplasma)	Class Mollicutes	Induced	N/A
Triticum aestivum	Fungi	Fusarium graminearum	Induced in resistant variety (higher amount) and in susceptible variety (lesser amount)	72 hours
Cicer arietinum	Fungi	Fusarium oxysporum	Induced in resistant variety	N/A
Malus domestica	Fungi	Alternaria alternata	Induced in the resistant variety and repressed in the susceptible variety	48 hours
Malus domestica	Fungi	Botrytis cinerea	Induced	60 days
Oryza sativa	Fungi	Magnaporthe oryzae (MoHrip2-hypersensitive protein 2 elicitor from the Fungi)	Induced	24 hours
Triticum aestivum	Fungi	Fusarium graminearum	Induced in resistant NIL	72 hours
Theobroma cacao	Fungi	Moniliophthora perniciosa	Induced in resistant variety	45 days
Capsicum annuum	Insect	Myzus persicae	Induced/Repressed	2, 4 and 7 days
Fraxinus mandshurica, F. nigra, F. pennsylvanica and F. americana	Insect	Agrilus planipennis	Induced in the resistant variety and Repressed in susceptible varieties	N/A
Gossypium hirsutum	Insect	Helicoverpa armigera	Induced	2 and 5 days
Capsicum annuum	Insect	Bemisia tabaci	Induced in resistant variety (higher amount) and in susceptible variety (lesser amount)	48 hours
Vitis vinifera	Insect	Lobesia botrana	Induced	N/A
Vitis davidii and Vitis vinifera	Oomycete	Plasmopara viticola	Induced in the resistant and susceptible variety	12 hours
Vitis vinifera	Oomycete	Plasmopara viticola	Induced in resistant variety	6 and 12 hours

## Sheet: Table S4
Table S4. Applied methodologies for investigating the roles of PR-10 in biotic stress.
Title	Author	Year	Methodology
Variations in the Structure and Evolution of Rice WRKY Genes in Indica and Japonica Genotypes and their Co-expression Network in Mediating Disease Resistance	Jimmy JL; Babu S	2019	Co-expression network
Expression Profiling Coupled with In-silico Mapping Identifies Candidate Genes for Reducing Aflatoxin Accumulation in Maize	Dhakal R; Chai C; Karan R; Windham GL; Williams WP; Subudhi PK	2017	cDNA Library/Suppression Subtraction Hybridization (SSH)/Sequencing
Identification of differentially expressed genes in the mutualisticassociation of tall fescue with Neotyphodium coenophialum	Johnson LJ; Johnson RD; Schardl CL; Panaccione DG	2003	Subtractive Suppression Hybridization (SSH)/Semi-Quantitative RT-PCR/Competitive RT-PCR/Northern Hybridization
PVYNTN elicits a diverse gene expression response in different potato genotypes in the first 12h after inoculation	Baebler Š; Krečič-Stres H; Rotter A; Kogovšek P; Cankar K; Kok EJ; Gruden K; Kovač M; Žel J; Pompe-Novak M; Ravnikar M	2009	cDNA microarray hybridization
Grapevine VpPR10.1 functions in resistance to Plasmopara viticola through triggering a cell death‐like defence response by interacting with VpVDAC3	Ma H; Xiang G; Li Z; Wang Y; Dou M; Su L; Yin X; Liu R; Wang Y; Xu Y	2018	Interaction Analysis: Yeast Two Hybrid Assay/BIFC Analysis/Co-IP Immune Complexes/Expression Analysis: Transient Transformation/Protein Extraction/Western blot/Overexpressing Transgene/Cell Localization/Mitochondrial Fractionation/Mitochondrial Membrane Depolarization/Detection of ROS/RT-qPCR/Plasmopara viticola infection/Scanning electron microscopy observation
The pathogen Moniliophthora perniciosa promotes differential proteomic modulation of cacao genotypes with contrasting resistance to witches´ broom disease	dos Santos EC; Pirovani CP; Correa SC; Micheli F; Gramacho KP	2020	Proteomic Analysis
Unraveling Interactions of the Necrotrophic Fungal Species Botrytis cinerea With 1-Methylcyclopropene or Ozone-Treated Apple Fruit Using Proteomic Analysis	Testempasis S; Tanou G; Minas I; Samiotaki M; Molassiotis A; Karaoglanidis G	2021	Proteomic Analysis
OsbZIP81, A Homologue of Arabidopsis VIP1, May Positively Regulate JA Levels by Directly Targetting the Genes in JA Signaling and Metabolism Pathway in Rice	Liu D; Shi S; Hao Z; Xiong W; Luo M	2019	Assay of two yeast hybrids
Characterization of resistance to pine wood nematode infection in Pinus thunbergii using suppression subtractive hybridization	Hirao T; Fukatsu E; Watanabe A	2012	cDNA Library/Subtractive Suppression Hybridization (SSH)/DNA Sequencing/RT-qPCR
Characterization of Erysiphe necator-Responsive Genes in Chinese Wild Vitis quinquangularis	Gao M; Niu J; Zhao S; Jiao C; Xu W; Fei Z; Wang X	2012	cDNA Library/Subtractive Suppression Hybridization (SSH)/DNA Sequencing
Comparative transcript profiling of resistant and susceptible peanut post-harvest seeds in response to aflatoxin production by Aspergillus flavus	Wang H; Lei Y; Wan L; Yan L; Lv J; Dai X; Ren X; Guo W; Jiang H; Liao B	2016	cDNA Library/RNA-Seq/Data Filtering and De novo Sequence Assembly/Functional Unigene Annotation/Expression Analysis/Enrichment Analysis/RT-qPCR
An elm EST database for identifying leaf beetle egg-induced defense genes	Büchel K; McDowell E; Nelson W; Descour A; Gershenzon J; Hilker M; Soderlund C; Gang DR; Fenning T; Meiners T	2012	cDNA Library/Sequencing
Analysis of differential transcript expression in chickpea during compatible and incompatible interactions with Fusarium oxysporum f. sp. ciceris Race 4	Saabale PR; Dubey SC; Priyanka K; Sharma TR	2018	Subtractive Suppression Hybridization (SSH)/Sequencing/RT-qPCR
Comparative transcript profiling by SuperSAGE identifies novel candidate genes for controlling potato quantitative resistance to late blight not compromised by late maturity	Draffehn AM; Li L; Krezdorn N; Ding J; Lübeck J; Strahwald J; Muktar MS; Walkemeier B; Rotter B; Gebhardt C	2013	SuperSAGE/Sequencing/RT-qPCR
EST sequencing and gene expression profiling of defence-related genes from Persea americana infected with Phytophthora cinnamomi	Mahomed W; van den Berg N	2011	EST Library/Pyrosequencing/Bioinformatics/RT-qPCR
Genome-wide analyses of cassava Pathogenesis-related (PR) gene families reveal core transcriptome responses to whitefly infestation, salicylic acid and jasmonic acid	Irigoyen ML; Garceau DC; Bohorquez-Chaux A; Lopez-Lavalle LAB; Perez-Fons L; Fraser PD; Walling LL	2020	cDNA Library/Sequencing/Bioinformatics
Metabolic and Transcriptomic Profiling of Lilium Leaves Infected With Botrytis elliptica Reveals Different Stages of Plant Defense Mechanisms	Chai N; Xu J; Zuo R; Sun Z; Cheng Y; Sui S; Li M; Liu D	2021	cDNA library sequencing
Comparative Proteomics Analysis of Phloem Exudates Collected during the Induction of Systemic Acquired Resistance	Carella P; Merl-Pham J; Wilson DC; Dey S; Hauck SM; Vlot AC; Cameron RK	2016	Collection of Phloem Exudates/Proteomics LC-MS/MS
Pollen-Associated Microbiome Correlates with Pollution Parameters and the Allergenicity of Pollen	Obersteiner A; Gilles S; Frank U; Beck I; Häring F; Ernst D; Rothballer M; Hartmann A; Traidl-Hoffmann C; Schmid M	2016	ELISA/tRFLP (terminal restricted fragment length polymorphism)/Analysis of bacterial communities/Spearman correlations
Peanut gene expression profiling in developing seeds at different reproduction stages during Aspergillus parasiticus infection	Guo B; Chen X; Dang P; Scully BT; Liang X; Holbrook CC; Yu J; Culbreath AK	2008	EST library sequencing
Cloning, Overexpression and in vitro Antifungal Activity of Zea Mays PR10 Protein	Zandvakili N; Zamani M; Motallebi M; Moghaddassi Jahromi Z	2017	Heterologous expression in E. coli/Protein extraction and purification/DNAse activity test/Antifungal assay/Hemolytic assay against eukaryotic cells
Sensitivity of Yeast Mutants Deficient in Mitochondrial or Vacuolar ABC Transporters to Pathogenesis-Related Protein TcPR-10 of Theobroma cacao	Barreto LR; Barreto T; Melo S; Pungartnik C; Brendel M	2018	Heterologous expression/exposure of mutant yeast lacking ABC transporters to TcPR-10
PLWRKY13: A transcription factor involved in abiotic and biotic stress responses in paeonia lactiflora	Wang X; Li J; Guo X; Ma Y; Qiao Q; Guo, J	2019	Gene silencing
The lysin motif-containing proteins, Lyp1, Lyk7 and LysMe3, play important roles in chitin perception and defense against Verticillium dahliae in cotton	Xu J; Wang G; Wang J; Li Y; Tian L; Wang X; Guo W	2017	Gene silencing/RT-qPCR
Transcriptome analysis of the wheat–Puccinia striiformis f. sp. tritici interaction	Coram TE; Wang M; Chen X	2008	GeneChip hybridization/Quantitative RT-qPCR
Molecular characteristics and biochemical functions of vppr10s from vitis pseudoreticulata associated with biotic and abiotic stresses	Wang L; Wei J; Zou Y; Xu K; Wang Y; Cui L; Xu Y	2014	Heterologous expression of PR-10 proteins/DNase and Rnase activity assays/In vitro antifungal action
Hormonal and transcriptional profiles highlight common and differential host responses to arbuscular mycorrhizal fungi and the regulation of the oxylipin pathway	López-Ráez JA; Verhage A; Fernández I; Garcí­a JM; Azcón-Aguilar C; Flors V; Pozo MJ	2010	Microarray Hybridization/RT-qPCR
Transcriptome Analysis of Early Responsive Genes in Rice during Magnaporthe oryzae Infection	Wang Y; Kwon SJ; Wu J; Choi J; Lee YH; Agrawal GK; Tamogami S; Rakwal R; Park SR; Kim BG; Jung KH; Kang KY; Kim SG; Kim ST	2014	Microarray Hybridization
General and species-specific transcriptional responses to downy mildew infection in a susceptible (Vitis vinifera) and a resistant (V. riparia) grapevine species	Polesani M; Bortesi L; Ferrarini A; Zamboni A; Fasoli M; Zadra C; Lovato A; Pezzotti M; Delledonne M; Polverari A	2010	Microarray Hybridization/RT-qPCR
Genome-wide transcriptomic and proteomic analyses of bollworm-infested developing cotton bolls revealed the genes and pathways involved in the insect pest defence mechanism	Kumar S; Kanakachari M; Gurusamy D; Kumar K; Narayanasamy P; Kethireddy Venkata P; Solanke A; Gamanagatti S; Hiremath V; Katageri IS; Leelavathi S; Kumar PA; Reddy VS	2016	Microarray Hybridization/Bioinformatics/2D SDS-PAGE Proteomics/MALDIT TOF MS/MS Spectrometry
Plant root transcriptome profiling reveals a strain-dependent response during Azospirillum-rice cooperation	Drogue B; Sanguin H; Chamam A; Mozar M; Llauro C; Panaud O; Prigent-Combaret C; Picault N; Wisniewski-DyÃ© F	2016	Microarray Hybridization/RT-qPCR
Expression of coordinately regulated defence response genes and analysis of their role in disease resistance in Medicago truncatula	Samac DA; Peñuela S; Schnurr JA; Hunt EN; Foster-Hartnett D; Vandenbosch KA; Gantt JS	2011	Microarray hybridization/Transgenic silencing/RT-qPCR
Local and systemic mycorrhiza-induced protection against the ectoparasitic nematode Xiphinema index involves priming of defence gene responses in grapevine	Hao Z; Fayolle L; van Tuinen D; Chatagnier O; Li X; Gianinazzi S; Gianinazzi-Pearson V	2012	Subtractive suppressive hybridization (SSH)/RT-qPCR
Expression of the ginseng PgPR10-1 in Arabidopsis confers resistance against fungal and bacterial infection	Lee OR; Kim YJ; Balusamy SRD; Khorolragchaa A; Sathiyaraj G; Kim M-K; Yang D-C	2012	Homology Modeling/RT-qPCR/Overexpressing Transgenics/Analysis of Two Yeast Hybrids/Reporter Gene Expression to Verify Subcellular Localization/Evaluation of Resistance of Transgenic Plants to Fungal and Bacterial Infection
Identification of defense related gene families and their response against powdery and downy mildew infections in Vitis vinifera	Goyal N; Bhatia G; Garewal N; Upadhyay A; Singh K	2021	Identification of pathogen-responsive gene families in silico/Coexpression analysis/RT-qPCR
Expression and functional characterization of two pathogenesis-related protein 10 genes from Zea mays	Xie Y-R; Chen Z-Y; Brown RL; Bhatnagar D	2010	Inoculation with different pathogens/Cloning and heterologous expression of PR-10 in E.coli/Genetic transformation of Arabidopsis/Assay of ribonuclease activity/Effect of pH, temperature and reagents on RNase activity/Assays of antimicrobial activity
A mutagenesis-derived broad-spectrum disease resistance locus in wheat	Campbell J; Zhang H; Giroux MJ; Feiz L; Jin Y; Wang M; Chen X; Huang L	2012	Inoculation with pathogen/RT-qPCR
A Pelota-like gene regulates root development and defence responses in rice	Ding W; Wu J; Ye J; Zheng W; Wang S; Zhu X; Zhou J; Pan Z; Zhang B; Zhu S	2018	Inoculation with pathogen/RT-qPCR
A Novel Pathogenesis-Related Class 10 Protein Gly m 4l, Increases Resistance upon Phytophthora sojae Infection in Soybean (Glycine max [L.] Merr.)	Fan S; Jiang L; Wu J; Dong L; Cheng Q; Xu P; Zhang S	2015	cDNA isolation by 5'- and 3'-RACE/RT-qPCR/Subcellular localization/Protein expression and purification/Rnase and DNase activity test/In vitro antimicrobial activity test/Transgenic overexpressing/Response assays to pathogens from transgenic plants
Fusarium oxysporum mediates systems metabolic reprogramming of chickpea roots as revealed by a combination of proteomics and metabolomics	Kumar Y; Zhang L; Panigrahi P; Dholakia BB; Dewangan V; Chavan SG; Kunjir SM; Wu X; Li N; Rajmohanan PR; Kadoo NY; Giri AP; Tang H; Gupta VS	2016	LC-MS Proteomics/Bioinformatics Analysis
Proteome biomarkers in xylem reveal pierce's disease tolerance in grape	Katam R; Chibanguza K; Latinwo LM; Smith D	2015	MALDI/TOF proteomics
Novel aspects of grapevine response to phytoplasma infection investigated by a proteomic and phospho-proteomic approach with data integration into functional networks	Margaria P; Abbà S; Palmano S	2013	MALDI-TOF proteomics
Proteome Analysis of Pathogen-Responsive Proteins from Apple Leaves Induced by the Alternaria Blotch Alternaria alternata	Zhang Cx; Tian Y; Cong Ph	2015	MALDI-TOF proteomics
Microscopic and Molecular Characterization of the Prehaustorial Resistance against Wheat Leaf Rust (Puccinia triticina) in Einkorn (Triticum monococcum)	Serfling A; Templer SE; Winter P; Ordon F	2016	Massive analysis of cDNA ends (MACE)/RNA-Seq
DNA methylation dynamics during the interaction of wheat progenitor Aegilops tauschii with the obligate biotrophic fungus Blumeria graminis f. sp. tritici	Geng S; Kong X; Song G; Jia M; Guan J; Wang F; Qin Z; Wu L; Lan X; Li A; Mao L	2019	Methyl-Seq (Methylome Sequencing)/RT-qPCR
Identification and characterization of stress resistance related genesof Brassica rapa	Ahmed NU; Park J; Jung, HJ; Seo MS; Kumar TS; Lee IH; Nou IS	2012	Microarray
Bois noir' phytoplasma induces significant reprogramming of the leaf transcriptome in the field grown grapevine	Hren M; Nikolic P; Rotter A; Blejec A; Terrier N; Ravnikar M; Dermastia M; Gruden K	2009	Microarray
Transcriptional and Microscopic Analyses of Citrus Stem and Root Responses to Candidatus Liberibacter asiaticus Infection	Aritua V; Achor D; Gmitter FG; Albrigo G; Wang N	2013	Microarray analysis
Host-Selective Toxins of Pyrenophora tritici-repentis Induce Common Responses Associated with Host Susceptibility	Pandelova I; Figueroa M; Wilhelm LJ; Manning VA; Mankaney AN; Mockler TC; Ciuffetti LM	2012	Microarray analysis
Relationship between Symptoms and Gene Expression Induced by the Infection of Three Strains of Rice dwarf virus	Satoh K; Shimizu T; Kondoh H; Hiraguri A; Sasaya T; Choi IR; Omura T; Kikuchi S	2011	Microarray analysis
Transcriptional analysis of Pinus sylvestris roots challenged with the ectomycorrhizal fungus Laccaria bicolor	Heller G; Adomas A; Li G; Osborne J; van Zyl L; Sederoff R; Finlay RD; Stenlid J; Asiegbu FO	2008	Microarray analysis/RT-qPCR
Theobroma cacao L. pathogenesis-related gene tandem array members show diverse expression dynamics in response to pathogen colonization	Fister AS; Mejia LC; Zhang Y; Herre EA; Maximova SN; Guiltinan MJ	2016	Microarray analysis/RT-qPCR
Early Lotus japonicus root transcriptomic responses to symbiotic and pathogenic fungal exudates	Giovannetti M; Mari A; Novero M; Bonfante P	2015	Microarray analysis/RT-qPCR
Novel Acidic Sesquiterpenoids Constitute a Dominant Class of Pathogen-Induced Phytoalexins in Maize	Huffaker A; Kaplan F; Vaughan MM; Dafoe NJ; Ni X; Rocca JR; Alborn HT; Teal PE; Schmelz EA	2011	Microarray analysis/RT-qPCR
Expression of a Grapevine NAC Transcription Factor Gene Is Induced in Response to Powdery Mildew Colonization in Salicylic Acid-Independent Manner	Toth Z; Winterhagen P; Kalapos B; Su Y; Kovacs L; Kiss E	2016	Microarray analysis/RT-qPCR
Jasmonate-Induced Defense Mechanisms in the Belowground Antagonistic Interaction Between Pythium arrhenomanes and Meloidogyne graminicola in Rice	Verbeek REM; Van Buyten E; Alam MZ; De Vleesschauwer D; Van Bockhaven J; Asano T; Kikuchi S; Haeck A; Demeestere K; Gheysen G; Höfte M; Kyndt T	2019	Microarray analysis/RT-qPCR
Nicotiana attenuata LECTIN RECEPTOR KINASE1 Suppresses the Insect-Mediated Inhibition of Induced Defense Responses during Manduca sexta Herbivory	Gilardoni PA; Hettenhausen C; Baldwin IT; Bonaventure G	2011	Microarray analysis/Transient gene silencing (VIGS)
Overexpression of an AP2/ERF Type Transcription Factor OsEREBP1 Confers Biotic and Abiotic Stress Tolerance in Rice	Jisha V; Dampanaboina L; Vadassery J; Mithöfer A; Kappara S; Ramanan R	2015	Microarray analysis/Transgenics overexpressing/RT-qPCR
Overlapping expression patterns and differential transcript levels of phosphate transporter genes in arbuscular mycorrhizal, Pi-fertilised and phytohormone-treated Medicago truncatula roots	Grunwald U; Guo W; Fischer K; Isayenkov S; Ludwig-Muller J; Hause B; Yan X; Kuster H; Franken P	2009	Microarray Hybridization
Genomic evaluation of oxalate‐degrading transgenic soybean in response to Sclerotinia sclerotiorum infection	Calla B; Blahut-Beatty L; Koziol L; Zhang Y; Neece DJ; Carbajulca D; Garcia A; Simmonds DH; Clough SJ	2014	Microarray hybridization/RT-qPCR
Comparison of the Molecular Responses of Tolerant, Susceptible and Highly Susceptible Grapevine Cultivars During Interaction With the Pathogenic Fungus Eutypa lata	Cardot C; Mappa G; La Camera S; Gaillard C; Vriet C; Lecomte P; Ferrari G; Coutos-Thévenot P	2019	In vitro infection of the plant with the pathogen/RT-qPCR
Understanding Host-Pathogen Interactions with Expression Profiling of NILs Carrying Rice-Blast Resistance Pi9 Gene	Jain P; Singh PK; Kapoor R; Khanna A; Solanke AU; Krishnan SG; Singh AK; Sharma V; Sharma TR	2017	mRNA-Seq/RT-PCR
Interspecific Proteomic Comparisons Reveal Ash Phloem Genes Potentially Involved in Constitutive Resistance to the Emerald Ash Borer	Whitehill JGA; Popova-Butler A; Green-Church KB; Koch JL; Herms DA; Bonello P	2011	Nano Proteomics LC-MS/MS
In spite of induced multiple defense responses, tomato plants infectedwith cucumber mosaic virus and D satellite RNA succumb to systemicnecrosis	Xu P; Blancaflor EB; Roossinck MJ	2003	Northern blot/RNA in situ hybridization
The Polycistronic miR166k-166h Positively Regulates Rice Immunity via Post-transcriptional Control of EIN2	Salvador-Guirao R; Hsing Yi; San Segundo B	2018	Overexpressing mutants/RT-qPCR
Improved shoot regeneration, salinity tolerance and reduced fungal susceptibility in transgenic tobacco constitutively expressing PR-10a gene	Agarwal P; Dabi M; More P; Patel K; Jana K; Agarwal PK	2016	Overexpressing transgenic/Analysis of antifungal activity
Major Latex Protein MdMLP423 Negatively Regulates Defense against Fungal Infections in Apple	He S; Yuan G; Bian S; Han X; Liu K; Cong P; Zhang C	2020	Overexpressing transgenic/RNA-Seq/RT-qPCR/Quantification of JA, AS and cellulose content
Overexpression of a Pathogenesis-Related Protein 10 Enhances Biotic and Abiotic Stress Tolerance in Rice	Wu J; Kim SG; Kang KY; Kim JG; Park SR; Gupta R; Kim YH; Wang Y; Kim ST	2016	Overexpressing transgenics/Inoculation with the fungus/Assessment of infected area/RT-qPCR/MALDI-TOF proteomics/Western blot
A novel Meloidogyne graminicola effector, MgMO237, interacts with multiple host defence-related proteins to manipulate plant basal immunity and promote parasitism	Chen J; Hu L; Sun L; Lin B; Huang K; Zhuo K; Liao J	2018	Overexpressing and silencing transgenics/Two yeast hybrid assays/Co-immunoprecipitation/Quantitative X-α-gal assays
Alternative Splicing of Rice WRKY62 and WRKY76 Transcription Factor Genes in Pathogen Defense	Liu J; Chen X; Liang X; Zhou X; Yang F; Liu J; He SY; Guo Z	2016	Transgenic plants overexpressing and silencing/RT-qPCR
Differentially Expressed Proteins Associated with Fusarium Head Blight Resistance in Wheat	Zhang X; Fu J; Hiromasa Y; Pan H; Bai G	2013	LC–MS/MS Proteomics
Integrated Metabolo-Proteomic Approach to Decipher the Mechanisms by Which Wheat QTL (Fhb1) Contributes to Resistance against Fusarium graminearum	Gunnaiah R; Kushalappa AC; Duggavathi R; Fox S; Somers DJ	2012	LC-MS/MS Proteomics
Modulation of Protein Phosphorylation, N-Glycosylation and Lys-Acetylation in Grape (Vitis vinifera) Mesocarp and Exocarp Owing to Lobesia botrana Infection	Melo-Braga MN; Verano-Braga T; LeÃ³n IR; Antonacci D; Nogueira FCS; Thelen JJ; Larsen MR; Palmisano G	2012	iTRAQ proteomics and LC-MS/MS spectrophotometry
Proteomic analysis by iTRAQ-PRM provides integrated insight into mechanisms of resistance in pepper to Bemisia tabaci (Gennadius)	Wu X; Yan J; Wu Y; Zhang H; Mo S; Xu X; Zhou F; Ding H	2019	Proteomics LC-MS/MS
Proteome changes in pepper (Capsicum annuum L.) leaves induced by the green peach aphid (Myzus persicae Sulzer)	Florencio-Ortiz V; SellÃ©s-Marchart S; Casas JL	2021	Proteomics LC-MS/MS
Proteomics and Functional Analyses of Pepper Abscisic Acid–Responsive 1 (ABR1), Which Is Involved in Cell Death and Defense Signaling	Choi DS; Hwang BK	2011	Proteomics LC-MS/MS and MALDI-TOF MS
Grapevine–downy mildew rendezvous: Proteome analysis of the first hours of an incompatible interaction	Santos RB; Nascimento R; Coelho AV; Figueiredo A	2018	Proteomics LC-MS/MS shotgun
Proteomic analysis of early-stage incompatible and compatible interactions between grapevine and P. viticola	Liu GT; Wang BB; Lecourieux D; Li MJ; Liu MB; Liu RQ; Shang BX; Yin X; Wang LJ; Lecourieux F; Xu Y	2021	Proteomics LC-MS/MS/transgenic with transient expression
Differential gene responses in different varieties of pomegranate duringthe pathogenesis of Xanthomonas axonopodis pv. punicae	Kumar P; Dashyal MS; Doddaraju P; Meti BS; Girigowda M	2021	qPCR
Induction of PR-10 genes and metabolites in strawberry plants in response to Verticillium dahliae infection	Besbes F; Habegger R; Schwab W	2019	qPCR/LC-MS analysis of phytohormones
Antagonistic Activity of Trichoderma spp. Against Fusarium oxysporum in Rhizosphere of Radix pseudostellariae Triggers the Expression of Host Defense Genes and Improves Its Growth Under Long-Term Monoculture System	Chen J; Zhou L; Din IU; Arafat Y; Li Q; Wang J; Wu T; Wu L; Wu H; Qin X; Pokhrel GR; Lin S; Lin W	2021	RT-qPCR
Transcriptome profiling in susceptible and tolerant rubber tree clones in response to cassiicolin Cas1, a necrotrophic effector from Corynespora cassiicola	Ribeiro S; Label P; Garcia D; Montoro P; Pujade-Renaud V	2021	RNA Seq
Plant Soft Rot Development and Regulation from the Viewpoint of Transcriptomic Profiling	Tsers I; Gorshkov V; Gogoleva N; Parfirova O; Petrova O; Gogolev Y	2020	RNA-Seq
Comparative transcriptome analysis of the interaction between Actinidia chinensis var. chinensis and Pseudomonas syringae pv. actinidiae in absence and presence of acibenzolar-S-methyl	Michelotti V; Lamontanara A; Buriani G; OrrÃ¹ L; Cellini A; Donati I; Vanneste JL; Cattivelli L; Tacconi G; Spinelli F	2018	RNA-Seq
BAC and RNA sequencing reveal the brown planthopper resistance gene BPH15 in a recombination cold spot that mediates a unique defense mechanism	Lv W; Du B; Shangguan X; Zhao Y; Pan Y; Zhu L; He Y; He G	2014	RNA-Seq
Use of Dual RNA-seq for Systems Biology Analysis of Zea mays and Aspergillus flavus Interaction	Musungu B; Bhatnagar D; Quiniou S; Brown RL; Payne GA; O'Brian G; Fakhoury AM; Geisler M	2020	RNA-Seq
Transcriptome profiling of soybean (Glycine max) roots challenged with pathogenic and non-pathogenic isolates of Fusarium oxysporum	Lanubile A; Muppirala UK; Severin AJ; Marocco A; Munkvold GP	2015	RNA-Seq
Transcriptome profiling and digital gene expression analysis of sweet potato for the identification of putative genes involved in the defense response against Fusarium oxysporum f. sp. batatas	Lin Y; Zou W; Lin S; Onofua D; Yang Z; Chen H; Wang S; Chen X	2017	RNA-Seq
Transcriptome Profiles of Strawberry (Fragaria vesca) Fruit Interacting With Botrytis cinerea at Different Ripening Stages	Haile ZM; Nagpala-De Guzman EG; Moretto M; Sonego P; Engelen K; Zoli L; Moser C; Baraldi E	2019	RNA-Seq
Transcriptome analysis of Pinus monticola primary needles by RNA-seq provides novel insight into host resistance to Cronartium ribicola	Liu JJ; Sturrock RN; Benton R	2013	RNA-Seq
Transcription Profiling Analysis of Mangoâ€“Fusarium mangiferae Interaction.	Liu F; Wu Jb; Zhan Rl; Ou Xc	2016	RNA-Seq
Transcript Dynamics in Wounded and Inoculated Scots Pine	Å Ä·ipars V; RuÅ†Ä£is D	2021	RNA-Seq
The Resistance of Narrow-Leafed Lupin to Diaporthe toxica Is Based on the Rapid Activation of Defense Response Genes	Książkiewicz M; Rychel-Bielska S; Plewiński P; Nuc M; Irzykowski W; Jędryczka M; Krajewski P	2021	RNA-Seq
RNA-Seq analysis of resistant and susceptible sub-tropical maize lines reveals a role for kauralexins in resistance to grey leaf spot disease, caused by Cercospora zeina	Meyer J; Berger DK; Christensen SA; Murray SL	2017	RNA-Seq
Phytophthora megakarya and P. palmivora, Causal Agents of Black Pod Rot, Induce Similar Plant Defense Responses Late during Infection of Susceptible Cacao Pods	Ali SS; Shao J; Lary DJ; Strem MD; Meinhardt LW; Bailey BA	2017	RNA-Seq
Molecular evidence of the avocado defense response to Fusarium kuroshium infection: a deep transcriptome analysis using RNA-Seq	Pérez-Torres CA; Ibarra-Laclette E; Hernández-DomÃ­nguez EE; Rodríguez-Haas B; Pérez-Lira AJ; Villafán E; Alonso-Sánchez A; García-Ávila Cde J; Ramí­rez-Pool JA; Sánchez-Rangel D	2021	RNA-Seq
Comparative transcriptome profiling and co-expression network analysis uncover the key genes associated withearly-stage resistance to Aspergillus flavus in maize	Liu H; Wu H; Wang Y; Wang H; Chen S; Yin Z	2021	RNA-Seq
Aspergillus flavus infection triggered immune responses and host-pathogen cross-talks in groundnut during in-vitro seed colonization	Nayak SN; Agarwal G; Pandey MK; Sudini HK; Jayale AS; Purohit S; Desai A; Wan L; Guo B; Liao B; Varshney RK	2017	RNA-Seq
Transcriptome Comparison of Defense Responses in the Rice Variety 'Jao Hom Nin' Regarding Two Blast Resistant Genes, Pish and Pik	Ngernmuen A; Suktrakul W; Kate-Ngam S; Jantasuriyarat C	2020	RNA-Seq
Integrated Gene Co-expression Analysis and Metabolites Profiling Highlight the Important Role of ZmHIR3 in Maize Resistance to Gibberella Stalk Rot	Sun Y; Ruan X; Wang Q; Zhou Y; Wang F; Ma L; Wang Z; Gao X	2021	RNA-Seq
Transcriptome Analysis of Choke Stroma and Asymptomatic Inflorescence Tissues Reveals Changes in Gene Expression in Both EpichloÃ«festucae and Its Host Plant Festuca rubra subsp. Rubra	Wang R; Clarke BB; Belanger FC	2019	RNA-Seq
Transcriptome Alterations of an in vitro-Selected, Moderately Resistant, Two-Row Malting Barley in Response to 3ADON, 15ADON, and NIV Chemotypes of Fusarium graminearum	Tucker JR; Legge WG; Maiti S; Hiebert CW; Simsek S; Yao Z; Xu W; Badea A; Fernando WGD	2021	RNA-Seq
Dual RNA-Sequencing Analysis of Resistant (Pinus pinea) and Susceptible (Pinus radiata) Hosts during Fusarium circinatum Challenge	Zamora-Ballesteros C; Pinto G; Amaral J; Valledor L; Alves A; Diez JJ; Martín-Garcí­a J	2021	RNA-Seq
Comparative Analysis of Transcriptome and sRNAs Expression Patterns in the Brachypodium distachyon—Magnaporthe oryzae Pathosystems	Zanini S; Šecic E; Busche T; Galli M; Zheng Y; Kalinowski J; Kogel KH	2021	RNA-Seq
Transcriptome analysis of Brachypodium during fungal pathogen infection reveals both shared and distinct defense responses with wheat	Powell JJ; Carere J; Sablok G; Fitzgerald TL; Stiller J; Colgrave ML; Gardiner DM; Manners JM; Vogel JP; Henry RJ; Kazan K	2017	RNA-Seq
Identification of genes differentially expressed in a resistant reaction to Mycosphaerella pinodes in pea using microarray technology	Fondevilla S; Küster H; Krajinski F; Cubero JI; Rubiales D	2011	RNA-Seq
Dual RNA-seq analysis provides new insights into interactions between Norway spruce and necrotrophic pathogen Heterobasidion annosum s.l	Kovalchuk A; Zeng Z; Ghimire RP; KivimÃ¤enpÃ¤Ã¤ M; Raffaello T; Liu M; Mukrimin M; Kasanen R; Sun H; Julkunen-Tiitto R; Holopainen JK; Asiegbu FO	2019	RNA-Seq
Downy mildew resistance induced by Trichoderma harzianum T39 in susceptible grapevines partially mimics transcriptional changes of resistant genotypes	Perazzolli M; Moretto M; Fontana P; Ferrarini A; Velasco R; Moser C; Delledonne M; Pertot I	2012	RNA-Seq
Comparative Histological and Transcriptional Analysis of Maize Kernels Infected with Aspergillus flavus and Fusarium verticillioides	Shu X; Livingston DP; Woloshuk CP; Payne GA	2017	RNA-Seq
Transcriptome profiling revealed novel transcriptional regulators in maize responses to Ostrinia furnacalis and jasmonic acid	Wang H; Li S; Teng S; Liang H; Xin H; Gao H; Huang D; Lang Z	2017	RNA-Seq
Multiple molecular defense strategies in Brachypodium distachyon surmount Hessian fly (Mayetiola destructor) larvae-induced susceptibility for plant survival	Subramanyam S; Nemacheck JA; Hargarten AM; Sardesai N; Schemerhorn BJ; Williams CE	2019	RNA-Seq
Regulatory interplay between soybean root and soybean cyst nematode during a resistant and susceptible reaction	Hosseini P; Matthews BF	2014	RNA-Seq
Large-scale identification of wheat genes resistant to cereal cyst nematode Heterodera avenae using comparative transcriptomic analysis	Kong LA; Wu DQ; Huang WK; Peng H; Wang GF; Cui JK; Liu SM; Li ZG; Yang J; Peng DL	2015	RNA-Seq
Reprogramming of Strawberry (Fragaria vesca) Root Transcriptome in Response to Phytophthora cactorum	Toljamo A; Blande D; KÃ¤renlampi S; Kokko H	2016	RNA-Seq
Investigation of long non-coding RNAs as regulatory players of grapevine response to powdery and downy mildew infection	Bhatia G; Upadhyay SK; Upadhyay A; Singh K	2021	RNA-Seq
Transcriptome and Metabolome Reprogramming in Tomato Plants by Trichoderma harzianum strain T22 Primes and Enhances Defense Responses Against Aphids	Coppola M; Diretto G; Digilio MC; Woo SL; Giuliano G; Molisso D; Pennacchio F; Lorito M; Rao R	2019	RNA-Seq
Transcriptome Analysis and Cell Morphology of Vitis rupestris Cells to Botryosphaeria Dieback Pathogen Diplodia seriata	Zhao L; You S; Zou H; Guan X	2021	RNA-Seq/RT-qPCR
The Fusarium crown rot pathogen Fusarium pseudograminearum triggers a suite of transcriptional and metabolic changes in bread wheat (Triticum aestivum L.)	Powell JJ; Carere J; Fitzgerald TL; Stiller J; Covarelli L; Xu Q; Gubler F; Colgrave ML; Gardiner DM; Manners JM; Henry RJ; Kazan K	2017	RNA-Seq/RT-qPCR
Transcriptome profiling of two maize inbreds with distinct responses to Gibberella ear rot disease to identify candidate resistance genes	Kebede AZ; Johnston A; Schneiderman D; Bosnich W; Harris LJ	2018	RNA-Seq and ddPCR (Digital Droplet PCR)
Transcriptome profiling of lentil (Lens culinaris) through the first 24 hours of Ascochyta lentis infection reveals key defence response genes	Khorramdelazad M; Bar I; Whatmore P; Smetham G; Bhaaskaria V; Yang Y; Bai SH; Mantri N; Zhou Y; Ford R	2018	RNA-Seq/RT-qPCR
Transcriptome analysis of roots from resistant and susceptible rice varieties infected with Hirschmanniella mucronata	Sun X; Zhang L; Tang Z; Shi X; Ma J; Cui R	2019	RNA-Seq/RT-qPCR
Dual species dynamic transcripts reveal the interaction mechanisms between Chrysanthemum morifolium and Alternaria alternata	Liu L; Chen F; Chen S; Fang W; Liu Y; Guan Z	2021	RNA-Seq/Bioinformatic
Functional genomic analysis of constitutive and inducible defense responses to Fusarium verticillioides infection in maize genotypes with contrasting ear rot resistance	Lanubile A; Ferrarini A; Maschietto V; Delledonne M; Marocco A; Bellin D	2014	RNA-Seq/Bioinformatic
From root to fruit: RNA-Seq analysis shows that arbuscular mycorrhizal symbiosis may affect tomato fruit metabolism	Zouari I; Salvioli A; Chialva M; Novero M; Miozzi L; Tenore GC; Bagnaresi P; Bonfante P	2014	RNA-Seq/Bioinformatic
Exploring sunflower responses to Sclerotinia head rot at early stages of infection using RNA-seq analysis	Fass MI; Rivarola M; Ehrenbolger GF; Maringolo CA; Montecchia JF; Quiroz F; García-García F; Blázquez JD; Hopp HE; Heinz RA; Paniego NB; Lia VV	2020	RNA-Seq/Bioinformatic
Dual RNA-Sequencing of Eucalyptus nitens during Phytophthora cinnamomi Challenge Reveals Pathogen and Host Factors Influencing Compatibility	Meyer FE; Shuey LS; Naidoo S; Mamni T; Berger DK; Myburg AA; van den Berg N; Naidoo S	2016	RNA-Seq/Bioinformatic
De novo assembly and discovery of genes involved in the response of Solanum sisymbriifolium to Verticillium dahlia	Wu L; Du G; Bao R; Li Z; Gong Y; Liu F	2019	RNA-Seq/Denovo transcriptome assembly/Differential Expression Analysis
Complex molecular mechanisms underlying MYMIV-resistance in Vigna mungo revealed by comparative transcriptome profiling	Kundu A; Singh PK; Dey A; Ganguli S; Pal A	2019	RNA-Seq/De novo transcriptome assembly and clustering
Defence transcriptome assembly and pathogenesis related gene family analysis in Pinus tecunumanii (low elevation)	Visser EA; Wegrzyn JL; Myburg AA; Naidoo S	2018	RNA-Seq/Assembly and annotation of the transcriptome/Identification of the PR orthogroup
Comparative transcriptome profiling of a rice line carrying Xa39 and its parents triggered by Xanthomonas oryzae pv. oryzae provides novel insights into the broad-spectrum hypersensitive response	Zhang F; Huang LY; Zhang F; Ali J; Cruz CV; Zhuo DL; Du ZL; Li Zk; Zhou YL	2015	RNA-Seq/RT-qPCR
Analysis of the resistance mechanisms in sugarcane during Sporisorium scitamineum infection using RNA-seq and microscopy	McNeil MD; Bhuiyan SA; Berkman PJ; Croft BJ; Aitken KS	2018	RNA-Seq/RT-qPCR
Contrasting transcriptional responses to Fusarium virguliforme colonization in symptomatic and asymptomatic hosts	Baetsen-Young A; Chen H; Shiu SH; Day B	2021	RNA-Seq/Quantification of RNA-seq expression/Differential Expression Analysis
Osa-miR7695 enhances transcriptional priming in defense responses against the rice blast fungus	Sánchez-Sanuy F; Peris-Peris C; Tomiyama S; Okada K; Hsing YI; San Segundo B; Campo S	2019	RNA-Seq/RT-qPCR
OsPGIP1-Mediated Resistance to Bacterial Leaf Streak in Rice is Beyond Responsive to the Polygalacturonase of Xanthomonas oryzae pv. Oryzicola	Wu T; Peng C; Li B; Wu W; Kong L; Li F; Chu Z; Liu F; Ding X	2019	RNA-Seq/RT-qPCR
RNA-Seq Analysis Reveals Candidate Genes for Ontogenic Resistance in Malus-Venturia Pathosystem	Gusberti M; Gessler C; Broggini GAL	2013	RNA-Seq/RT-qPCR
OsHLH61-OsbHLH96 influences rice defense to brown planthopper through regulating the pathogen-related genes	Wang M; Yang D; Ma F; Zhu M; Shi Z; Miao X	2019	RNA-Seq/RT-qPCR/Gene silencing
Chitosan and chitosan nanoparticles induced expression ofpathogenesis-related proteins genes enhances biotic stress tolerance intomato	Chun S-C; Chandrasekaran M	2019	RT-PCR
Infection of Beet necrotic yellow vein virus with RNA4-encoded P31 specifically up-regulates pathogenesis-related protein 10 in Nicotiana benthamiana	Wu WQ; Fan HY; Jiang N; Wang Y; Zhang ZY; Zhang YL; Wang XB; Li DW; Yu JL; Han CG	2014	RT-PCR/qPCR/Frame shift, deletion and substitution in RNA 4
Comparative transcriptomic analysis indicates genes associated with local and systemic resistance to Colletotrichum graminicola in maize	Miranda Vde J; Porto WF; Fernandes Gda R; Pogue R; Nolasco DO; Araujo ACG; Cota LV; Freitas CGd; Dias SC; Franco OL	2017	Semi-quantitative RT-PCR
Leaf-to-Whole Plant Spread Bioassay for Pepper and Ralstonia solanacearum Interaction Determines Inheritance of Resistance to Bacterial Wilt for Further Breeding	Kwon JS; Nam JY; Yeom SI; Kang WH	2021	RT-qPCR
Jumonji C Domain Protein JMJ705-Mediated Removal of Histone H3 Lysine 27 Trimethylation Is Involved in Defense-Related Gene Activation in Rice	Li T; Chen X; Zhong X; Zhao Y; Liu X; Zhou S; Cheng S; Zhou DX	2013	RT-qPCR
Actin as Deathly Switch? How Auxin Can Suppress Cell-Death Related Defence	Chang X; Riemann M; Liu Q; Nick P	2015	RT-qPCR
A comparison of two class 10 pathogenesis-related genes from alfalfa and their activation by multiple stresses and stress-related signaling molecules	Bahramnejad B; Goodwin PH; Zhang J; Atnaseo C; Erickson LR	2010	RT-qPCR
Lack of a Cytoplasmic RLK, Required for ROS Homeostasis, Induces Strong Resistance to Bacterial Leaf Blight in Rice	Yoo Y; Park JC; Cho MH; Yang J; Kim CY; Jung KH; Jeon JS; An G; Lee SW	2018	RT-qPCR
Variations in Early Response of Grapevine Wood Depending on Wound and Inoculation Combinations with Phaeoacremonium aleophilum and Phaeomoniella chlamydospora	Pierron RJG; Pouzoulet J; Couderc C; Judic E; Compant S; Jacques A	2016	RT-qPCR
The durably resistant rice cultivar Digu activates defence gene expression before the full maturation of Magnaporthe oryzae appressorium	Li W; Liu Y; Wang J; He M; Zhou X; Yang C; Yuan C; Wang J; Chern M; Yin J; Chen W; Ma B; Wang Y; Qin P; Li S; Ronald P; Chen X	2016	RT-qPCR
Spatio-Temporal Expression Patterns of Arabidopsis thaliana and Medicago truncatula Defensin-Like Genes	Tesfaye M; Silverstein KA; Nallu S; Wang L; Botanga CJ; Gomez SK; Costa LM; Harrison MJ; Samac DA; Glazebrook J; Katagiri F; Gutierrez-Marcos JF; VandenBosch KA	2013	RT-qPCR
Soybean Stem Canker Caused by Diaporthe caulivora; Pathogen Diversity, Colonization Process, and Plant Defense Activation	Mena E; Stewart S; Montesano M; Ponce de LeÃ³n I	2019	RT-qPCR
Silicon-Solubilizing Media and Its Implication for Characterization of Bacteria to Mitigate Biotic Stress	Bist V; Niranjan A; Ranjan M; Lehri A; Seem K; Srivastava S	2020	RT-qPCR
Molecular Insights into Defense Responses of Vietnamese Maize Varieties to Fusarium verticillioides Isolates	Tran TM; Ameye M; Landschoot S; Devlieghere F; De Saeger S; Eeckhout M; Audenaert K	2021	RT-qPCR
The mode of action of plant associated Burkholderia against grey mould disease in grapevine revealed through traits and genomic analyses	Esmaeel Q; Jacquard C; Sanchez L; ClÃ©ment C; Ait Barka E	2020	RT-qPCR
Simultaneous andÂ sequential based co-fermentations of Trichoderma asperellum GDFS1009 and Bacillus amyloliquefaciens 1841: a strategy to enhance the gene expression and metabolites to improve the bio-control and plant growth promoting activity	Karuppiah V; Vallikkannu M; Li T; Chen J	2019	RT-qPCR
Induction of systemic resistance in Panax ginseng against Phytophthora cactorum by native Bacillus amyloliquefaciens HK34	Lee BD; Dutta S; Ryu H; Yoo SJ; Suh DS; Park K	2015	RT-qPCR
Endophyte-Mediated Modulation of Defense-Related Genes and Systemic Resistance in Withania somnifera (L.) Dunal under Alternaria alternata Stress	Mishra A; Singh SP; Mahfooz S; Singh SP; Bhattacharya A; Mishra N; Nautiyal CS	2018	RT-qPCR
Streptomyces Strains Promote Plant Growth and Induce Resistance Against Fusarium verticillioides via Transient Regulation of Auxin Signaling and Archetypal Defense Pathways in Maize Plants	Tran TM; Ameye M; Devlieghere F; De Saeger S; Eeckhout M; Audenaert K	2021	RT-qPCR
Metabolomic Analysis of Defense-Related Reprogramming in Sorghum bicolor in Response to Colletotrichum sublineolum Infection Reveals a Functional Metabolic Web of Phenylpropanoid and Flavonoid Pathways	Tugizimana F; Djami-Tchatchou AT; Steenkamp PA; Piater LA; Dubery IA	2018	RT-qPCR
Seed Biopriming with Microbial Inoculant Triggers Local and Systemic Defense Responses against Rhizoctonia solani Causing Banded Leaf and Sheath Blight in Maize (Zea mays L.)	Singh S; Singh UB; Malviya D; Paul S; Sahu PK; Trivedi M; Paul D; Saxena AK	2020	RT-qPCR
Control of stripe rust of wheat using indigenous endophytic bacteria at seedling and adult plant stage	Kiani T; Mehboob F; Hyder MZ; Zainy Z; Xu L; Huang L; Farrakh S	2021	RT-qPCR
In planta Activity of the Novel Copper Product HA + Cu(II) Based on a Biocompatible Drug Delivery System on Vine Physiology and Trials for the Control of Botryosphaeria Dieback	Mondello V; Fernandez O; Guise JF; Trotel-Aziz P; Fontaine F	2021	RT-qPCR
Profiling of defense responsive pathway regulatory genes in Asian rice (Oryza sativa) against infection of Meloidogyne graminicola (Nematoda:Meloidogynidae)	Hatzade B; Singh D; Phani V; Kumbhar S; Rao U	2020	RT-qPCR
Comparing the defence-related gene expression changes upon root-knot nematode attack in susceptible versus resistant cultivars of rice	Kumari C; Dutta TK; Banakar P; Rao U	2016	RT-qPCR
Reference Gene Selection and Validation for the Early Responses to DownyMildew Infection in Susceptible and Resistant Vitis vinifera Cultivars	Monteiro F; Sebastiana M; Pais MS; Figueiredo A	2013	RT-qPCR
Tissue-specific synergistic bio-priming of pepper by twoÂ Streptomyces species against Phytophthora capsici	Abbasi S; Safaie N; Sadeghi A; Shamsbakhsh M	2020	RT-qPCR
Enhancement of Pathogen Resistance in Common Bean Plants by Inoculation With Rhizobium etli	Díaz-Valle A; López-Calleja AC; Alvarez-Venegas R	2019	RT-qPCR
Morphological, Biochemical and Differential Gene Expression in Leaves ofYVMV Resistant and Susceptible Lines of Okra using RT-PCR	Kumar MR; Tanushree C; Sanket T	2017	RT-qPCR
Priming maize resistance by its neighbors: activating 1,4-benzoxazine-3-ones synthesis and defense gene expression to alleviate leaf disease	Ding X; Yang M; Huang H; Chuan Y; He X; Li C; Zhu Y; Zhu S	2015	RT-qPCR
PacBio full-length transcriptome of wild apple (Malus sieversii) provides insights into canker disease dynamic response	Liu X; Li X; Wen X; Zhang Y; Ding Y; Zhang Y; Gao B; Zhang D	2021	RT-qPCR
Root inoculation with Pseudomonas putida KT2440 induces transcriptional and metabolic changes and systemic resistance in maize plants	Planchamp C; Glauser G; Mauch-Mani B	2015	RT-qPCR
Reactive Oxygen Species Play a Role in the Infection of the Necrotrophic Fungi, Rhizoctonia solani in Wheat	Foley RC; Kidd BN; Hane JK; Anderson JP; Singh KB	2016	RT-qPCR/Microarray analysis
Md-miR156ab and Md-miR395 Target WRKY Transcription Factors to Influence Apple Resistance to Leaf Spot Disease	Zhang Q; Li Y; Zhang Y; Wu C; Wang S; Hao L; Wang S; Li T	2017	RT-qPCR/Transgene overexpressing and silencing
Mutations at the Serine Hydroxymethyltransferase Impact Its Interaction with a Soluble NSF Attachment Protein and a Pathogenesis-Related Protein in Soybean	Lakhssassi N; Piya S; Knizia D; El Baze A; Cullen MA; Meksem J; Lakhssassi A; Hewezi T; Meksem K	2020	RT-qPCR/Interaction Analysis with Modeled Proteins/Bimolecular Fluorescence Complementation (BiFC)
Requirement of the Cytosolic Interaction between PATHOGENESIS-RELATED PROTEIN10 and LEUCINE-RICH REPEAT PROTEIN1 for Cell Death and Defense Signaling in Pepper	Choi DS; Hwang IS; Hwang BK	2012	RT-qPCR/Bimolecular fluorescence complementation assays (BiFC and co-IP)/Transient expression (silencing and overexpression)
Stress-induced expression and structure of the putative gene hyp-1 forhypericin biosynthesis	Kosuth, Jan and Hrehorova, Denisa and Jaskolski, Mariusz and Cellarova,Eva	2013	RT-qPCR/Hypericin Accumulation
Jasmonic Acid, Not Salicyclic Acid Restricts Endophytic Root Colonization of Rice	Chen X; Marszałkowska M; Reinhold-Hurek B	2019	RT-qPCR/Microarray hybridization
Plant growth-promoting endophyte Piriformospora indica alleviates salinity stress in Medicago truncatula	Li, L. and Li, L. and Wang, X. and Zhu, P. and Wu, H. and Qi, S.	2017	RT-qPCR/Northern blot
Fungal Elicitor MoHrip2 Induces Disease Resistance in Rice Leaves, Triggering Stress-Related Pathways	Khan NU; Liu M; Yang X; Qiu D	2016	RT-qPCR/Proteomics-Mass Spectrometry (MS/MS)/Heterologous Expression
A Eukaryotic-Acquired Gene by a Biotrophic Phytopathogen Allows Prolonged Survival on the Host by Counteracting the Shut-Down of Plant Photosynthesis	Garavaglia BS; Thomas L; Gottig N; Dunger G; Garofalo CG; Daurelio LD; Ndimba B; Orellano EG; Gehring C; Ottado J	2010	RT-qPCR/Proteomics MALDI-TOF
Dual Transcriptome and Metabolic Analysis of Vitis vinifera cv. Pinot Noir Berry and Botrytis cinerea During Quiescence and Egressed Infection	Haile ZM; Malacarne G; Pilati S; Sonego P; Moretto M; Masuero D; Vrhovsek U; Engelen K; Baraldi E; Moser C	2019	RT-qPCR/RNA-Seq/Bioinformatics
Overexpression of a constitutively active truncated form of OsCDPK1 confers disease resistance by affecting OsPR10a expression in rice	He SL; Jiang JZ; Chen BH; Kuo CH; Ho SL	2018	RT-qPCR/Transgenics overexpressing and silencing/Protein extraction/Northern blot analysis/GUS histochemical assay
Stars and Symbiosis: MicroRNA Involved in Arbuscular Mycorrhizal Symbiosis	Devers EA; Branscheid A; May P; Krajinski F	2011	Deep sequencing of small RNAs/degradame sequencing
Whole genome wide expression profiles of Vitis amurensis grape responding to downy mildew by using Solexa sequencing technology	Wu J; Zhang Y; Zhang H; Huang H; Folta KM; Lu J	2010	Solexa Sequencing/RT-PCR
A new mode of NPR1 action via an NB‐ARC–NPR1 fusion protein negatively regulates the defence response in wheat to stem rust pathogen	Wang X; Zhang H; Nyamesorto B; Luo Y; Mu X; Wang F; Kang Z; Lagudah E; Huang L	2020	Gene silencing/RNA-Seq/RT-qPCR
A Wheat Cinnamyl Alcohol Dehydrogenase TaCAD12 Contributes to Host Resistance to the Sharp Eyespot Disease	Rong W; Luo M; Shan T; Wei X; Du L; Xu H; Zhang Z	2016	Gene silencing/Transgene overexpressing/RT-qPCR
The biocontrol endophytic bacterium Pseudomonas fluorescens PICF7 induces systemic defense responses in aerial tissues upon colonization of olive roots	Gómez-Lama Cabanás C; Schilirò E; Valverde-Corredor A; Mercado-Blanco J	2014	Subtractive Suppression Hybridization (SSH)/cDNA Library
Systemic responses in a tolerant olive (Olea europaea L.) cultivar upon root colonization by the vascular pathogen Verticillium dahliae	Gómez-Lama Cabanás C; Schilirò E; Valverde-Corredor A; Mercado-Blanco J	2015	Subtractive Suppression Hybridization (SSH)/cDNA Library/Sequencing/RT-qPCR
A Novel Soybean ERF Transcription Factor, GmERF113, Increases Resistance to Phytophthora sojae Infection in Soybean	Zhao Y; Chang X; Qi D; Dong L; Wang G; Fan S; Jiang L; Cheng Q; Chen X; Han D; Xu P; Zhang S	2017	Gene silencing/RT-qPCR
Quantitative Resistance to Verticillium Wilt in Medicago truncatula Involves Eradication of the Fungus from Roots and Is Associated with Transcriptional Responses Related to Innate Immunity	Toueni M; Ben C; Le Ru A; Gentzbittel L; Rickauer M	2016	Transcriptomic analysis by massive cDNA endpoint analysis (MACE)
Molecular cloning of a pathogen/wound-inducible PR10 promoter from Pinus monticola and characterization in transgenic Arabidopsis plants	Liu J-J; Ekramoddoullah AKM; Piggott N; Zamani A	2005	Genetic transformation of Arabdopsis thaliana with a PR-10 promoter directing GUS gene expression/RT-PCR/GUS Assay/Deletion of promoter region sequences
The OsOXO2, OsOXO3 and OsOXO4 Positively Regulate Panicle Blast Resistance in Rice	Dong J; Zhou L; Feng A; Zhang S; Fu H; Chen L; Zhao J; Yang T; Yang W; Ma Y; Wang J; Zhu X; Liu Q; Liu B	2021	Transgene overexpressing and silencing/RT-qPCR
Moss Pathogenesis-Related-10 Protein Enhances Resistance to Pythium irregulare in Physcomitrella patens and Arabidopsis thaliana	Castro A; Vidal S; Ponce de León I	2016	Transgenic Overexpressing/Measurement of Colony Size of Transgenic and Wild-type Moss/Subcellular Localization/Analysis of mRNA Accumulation/Plant Cell Wall Microscopy/Measurement of Cell Death/Electrolyte Leakage in Transgenic Plants/qPCR
Rice WRKY11 Plays a Role in Pathogen Defense and Drought Tolerance	Lee H; Cha J; Choi C; Choi N; Ji HS; Park SR; Lee S; Hwang DJ	2018	Transgenic overexpressing and silencing
OsWRKY IIa Transcription Factors Modulate Rice Innate Immunity	Peng Y; Bartley LE; Canlas P; Ronald PC	2010	Transgenic overexpressing and silencing/RT-qPCR
A CCCH-Type Zinc Finger Nucleic Acid-Binding Protein Quantitatively Confers Resistance against Rice Bacterial Blight Disease	Deng H; Liu H; Li X; Xiao J; Wang S	2012	Transgenic overexpressing and silencing/RT-qPCR
Multiple Patterns of Regulation and Overexpression of a Ribonuclease-Like Pathogenesis-Related Protein Gene, OsPR10a, Conferring Disease Resistance in Rice and Arabidopsis	Huang LF; Lin KH; He SL; Chen JL; Jiang JZ; Chen BH; Hou YS; Chen RS; Hong CY; Ho SL	2016	Transgenic/RNase Activity with Native Protein and Recombinant Protein/RT-qPCR/Northern Blot Analysis/Protein Extraction and Purification/Heterologous Expression in E.coli/GUS Activity/Treatment of Phosphate Deficiency
The wheat LLM-domain-containing transcription factor TaGATA1 positively modulates host immune response to Rhizoctonia cerealis	Liu X; Zhu X; Wei X; Lu C; Shen F; Zhang X; Zhang Z	2020	Transgene overexpressing and silencing/RT-qPCR/Electrophoretic mobility assay
The rice ERF transcription factor OsERF922 negatively regulates resistance to Magnaporthe oryzae and salt tolerance	Liu D; Chen X; Liu J; Ye J; Guo Z	2012	Overexpressing and silenced transgene/RT-qPCR
TaPIMP2, a pathogen-induced MYB protein in wheat, contributes to host resistance to common root rot caused by Bipolaris sorokiniana	Wei X; Shan T; Hong Y; Xu H; Liu X; Zhang Z	2017	Gene silencing/RT-qPCR
The OsMPK15 Negatively Regulates Magnaporthe oryza and Xoo Disease Resistance via SA and JA Signaling Pathway in Rice	Hong Y; Liu Q; Cao Y; Zhang Y; Chen D; Lou X; Cheng S; Cao L	2019	Gene silencing/RT-qPCR
Ectopic Expression of AhGLK1b (GOLDEN2-like Transcription Factor) in Arabidopsis Confers Dual Resistance to Fungal and Bacterial Pathogens	Ali N; Chen H; Zhang C; Khan SA; Gandeka M; Xie D; Zhuang W	2020	Overexpressing transgenic/Real-time semi-quantitative PCR (sRT-qPCR)/Fungus inoculation test
The wheat R2R3-MYB transcription factor TaRIM1 participates in resistance response against the pathogen Rhizoctonia cerealis infection through regulating defense genes	Shan T; Rong W; Xu H; Du L; Liu X; Zhang Z	2016	Overexpressing and silencing transgenics/RT-qPCR/Cis-element analysis/Electrophoretic mobility assay
Disease resistance and abiotic stress tolerance in rice are inversely modulated by an abscisic acid–inducible mitogen-activated protein kinase	Xiong L; Yang Y	2003	Gene silencing/RNA gel blot
Monochromic Radiations Provided by Light Emitted Diode (LED) Modulate Infection and Defense Response to Fire Blight in Pear Trees	Sgamma T; Forgione I; Luziatelli F; Iacona C; Mancinelli R; Thomas B; Ruzzi M; Muleo R	2021	Transgenics overexpressing
The rice ethylene response factor OsERF83 positively regulates diseaseresistance to Magnaporthe oryzae	Tezuka D; Kawamata A; Kato H; Saburi W; Mori H; Imai R	2019	Transgenics overexpressing/Microarray Differential Expression Analysis/RT-qPCR
The Wheat Ethylene Response Factor Transcription Factor PATHOGEN-INDUCED ERF1 Mediates Host Responses to Both the Necrotrophic Pathogen Rhizoctonia cerealis and Freezing Stresses	Zhu X; Qi L; Liu X; Cai S; Xu H; Huang R; Li J; Wei X; Zhang Z	2014	Transgenics overexpressing and silencing/RT-qPCR/Electrophoretic Mobility Assay/Microarray Assay
The Coiled-Coil and Nucleotide Binding Domains of BROWN PLANTHOPPER RESISTANCE14 Function in Signaling and Resistance against Planthopper in Rice	Hu L; Wu Y; Wu D; Rao W; Guo J; Ma Y; Wang Z; Shangguan X; Wang H; Xu C; Huang J; Shi S; Chen R; Du B; Zhu L; He G	2017	Transgenics overexpressing/RT-qPCR
Overexpression of JcWRKY2 confers increased resistance towards Macrophomina phaseolina in transgenic tobacco	Dabi M; Agarwal P; Agarwal PK	2020	Transgenics overexpressing/RT-qPCR
Overexpression of OsCIPK30 Enhances Plant Tolerance to Rice stripe virus	Liu Z; Li X; Sun F; Zhou T; Zhou Y	2017	Transgenics overexpressing/RT-qPCR
CONSTANS-Like 9 (OsCOL9) Interacts with Receptor for Activated C-Kinase 1(OsRACK1) to Regulate Blast Resistance through Salicylic Acid and Ethylene Signaling Pathways	Liu H; Dong S; Sun D; Liu W; Gu F; Liu Y; Guo T; Wang H; Wang J; Chen Z	2016	Transgenics overexpressing and silencing/Inoculation with the fungus/RT-qPCR
OsDCL1a activation impairs phytoalexin biosynthesis and compromises disease resistance in rice	Salvador-Guirao R; Baldrich P; Tomiyama S; Hsing YI; Okada K; San Segundo B	2019	Transgenics overexpressing and silencing/RNA-Seq/RT-qPCR
Overexpression of Rice Wall-Associated Kinase 25 (OsWAK25) Alters Resistance to Bacterial and Fungal Pathogens	Harkenrider M; Sharma R; De Vleesschauwer D; Tsao L; Zhang X; Chern M; Canlas P; Zuo S; Ronald PC	2016	Transgenics overexpressing/RT-qPCR
OsWRKY67 Plays a Positive Role in Basal and XA21-Mediated Resistance in Rice	Vo KTX; Kim CY; Hoang TV; Lee SK; Shirsekar G; Seo YS; Lee SW; Wang GL; Jeon JS	2018	Transgenics overexpressing/RT-qPCR
Tomato RAV Transcription Factor Is a Pivotal Modulator Involved in the AP2/EREBP-Mediated Defense Pathway	Li CW; Su RC; Cheng CP; Sanjaya; You SJ; Hsieh TH; Chao TC; Chan MT	2011	Transgenics overexpressing/Microarray analysis
The Novel Gene VpPR4-1 from Vitis pseudoreticulata Increases Powdery Mildew Resistance in Transgenic Vitis vinifera L.	Dai L; Wang D; Xie X; Zhang C; Wang X; Xu Y; Wang Y; Zhang J	2016	Transgenics overexpressing/RT-qPCR
Overexpression of a stress-responsive U-box protein gene VaPUB affects the accumulation of resistance related proteins in Vitis vinifera 'Thompson Seedless'	Jiao L; Zhang Y; Lu J	2017	Transgenics overexpressing/RT-qPCR/Proteomics MALDI-TOF/TOF
A Valsa mali Effector Protein 1 Targets Apple (Malus domestica) Pathogenesis-Related 10 Protein to Promote Virulence	Wang W; Nie J; Lv L; Gong W; Wang S; Yang M; Xu L; Li M; Du H; Huang L	2021	Yeast two-hybrid assay/Biomolecular Fluorescence (BiFC)/Coimmunoprecipitation (Co-IP)/Transgene overexpressing and silencing/Coexpression/RT-qPCR/Callosal staining/Immunoprecipitation
GhJAZ2 attenuates cotton resistance to biotic stresses via the inhibition of the transcriptional activity of GhbHLH171	He X; Zhu L; Wassan GM; Wang Y; Miao Y; Shaban M; Hu H; Sun H; Zhang X	2018	Yeast Two Hybrid System (Y2H)/Bimolecular Fluorescence Complementation Assays (BiFC)/RT-qPCR

## Sheet: Table S5
Table S5. Molecules that regulate PR-10 expression and mechanisms of action described in different species and stressors.
Title	Species	Type of stressor	Pathogen species	Mechanism of action
Comparative Proteomics Analysis of Phloem Exudates Collected during the Induction of Systemic Acquired Resistance	Arabidopsis thaliana	Bacteria	Pseudomonas syringae	The MLP gene is not induced during SAR , suggesting that the increased abundance of proteins in phloem exudates may be due to mobilization to the phloem during SAR. As the main feature of the MLP appears to be the folding of the Bet vI domain, we speculate that the MLP may bind to a hydrophobic SAR signal. The dehydroabietinal SAR diterpenoid signal is a potential MLP ligand, as dehydroabietinal …
OsbZIP81, A Homologue of Arabidopsis VIP1, May Positively Regulate JA Levels by Directly Targetting the Genes in JA Signaling and Metabolism Pathway in Rice	Oryza sativa	Bacteria	Agrobacterium	Interactions between bZIP81.2 and PR10, and between bZIP81.2 and PR10a/PBZ1, were confirmed by Y2H. bZIP81.1 can only interact with PR10, not PR10a/PBZ1.
OsWRKY IIa Transcription Factors Modulate Rice Innate Immunity	Oryza sativa	Bacteria	Xanthomonas oryzae pv. Oyzae	The gene encoding PR-10 is upregulated in plants that overexpress the WRKY IIa genes. These results suggest that WRKY IIa proteins functionally interact to modulate plant innate immunity.
Overexpression of a constitutively active truncated form of OsCDPK1 confers disease resistance by affecting OsPR10a expression in rice	Oryza sativa	Bacteria	Xanthomonas oryzae pv. Oryzae	CDPK1 can mediate SA and JA signaling pathways, thereby inducing PR10a expression and resulting in disease resistance in rice plants.
Jumonji C Domain Protein JMJ705-Mediated Removal of Histone H3 Lysine 27 Trimethylation Is Involved in Defense-Related Gene Activation in Rice	Oryza sativa	Bacteria	Xanthomonas oryzae	An increase in JMJ705 expression in transgenic plants removes H3K27me3 from defense-related genes, induces its expression and increases plant resistance to disease.
Multiple Patterns of Regulation and Overexpression of a Ribonuclease-Like Pathogenesis-Related Protein Gene, OsPR10a, Conferring Disease Resistance in Rice and Arabidopsis	Oryza sativa and Arabidopsis thaliana	Bacteria	Xanthomonas oryzae pv. Oryzae and Xanthomona campestris pv. Campestris	PR10a may play multiple roles in phosphate recycling in phosphate-depleted cells and senescent leaves, and may improve resistance to pathogen infection and/or against chewing insect pests. Pi acquisition and/or homeostasis may be associated with disease resistance in plants.
Stress-induced expression and structure of the putative gene hyp-1 forhypericin biosynthesis	Hypericum perforatum, H. humifusum, H. canariense, H. kouytchense, H. pulchrum and H. bupleuroides	Bacteria	Agrobacterium tumefaciens	Hyp-1 may function to bind/store/transport in the aqueous environment of the cytosol small molecule ligands such as phytohormones or indeed hypericin and/or its derivatives.
The OsMPK15 Negatively Regulates Magnaporthe oryza and Xoo Disease Resistance via SA and JA Signaling Pathway in Rice	Oryza sativa	Bacteria/Fungi	Magnaporthe oryzae and Xanthomonas oryzae pv. Oyzae	Knockout of MPK15 activates the SA signaling pathway by increasing expression of PR genes including PR-10
Expression of the ginseng PgPR10-1 in Arabidopsis confers resistance against fungal and bacterial infection	Panax ginseng and Arabdopsis thaliana	Bacteria/Fungi	Pseudomonas syringe, Fusarium oxysporum, Botrytis cinerea, Colletotrichum gloeosporioides, Rhizoctonia solani and Phythium ultimum	The protein-protein interaction of PR10-2 with PR10-1, PR10-2 and PR10-3 suggests that PR10 proteins can form multimeric complexes in different cellular compartments to function in developmental and defense-related mechanisms. Thus, the dual localization pattern of PR10-1 suggests that it can actually function in both the nucleus and the cytoplasm and, through interaction with another partner, ca…
Disease Resistance and Abiotic Stress Tolerance in Rice Are Inversely Modulated by an Abscisic Acid–Inducible Mitogen-Activated Protein Kinase	Oryza sativa	Bacteria/Fungi	Magnaporthe grisea and Burkholderia glumae	May negatively modulate (probably through an indirect effect) PR gene expression (at least PR1 and PR10 )
Moss Pathogenesis-Related-10 Protein Enhances Resistance to Pythium irregulare in Physcomitrella patens and Arabidopsis thaliana	Arabdopsis thaliana and Physcomitrella patens	Bacteria/Fungi/Oomycete	Pectobacterium carotovorum, Pectobacterium wasabiae, Botrytis cinerea and Pythium irregulare elicitors	Transgenic moss plants showed fewer symptoms after P. irregulare infection compared to wild-type plants. Cell death was significantly decreased in 1 of the transgenic lines compared to wild type. Overexpression of PR-10 increased resistance against P. irregulare and led to constitutive modification of the cell wall into protonemal filaments. When callose deposition was evaluated with methyl blue …
Requirement of the Cytosolic Interaction between PATHOGENESIS-RELATED PROTEIN10 and LEUCINE-RICH REPEAT PROTEIN1 for Cell Death and Defense Signaling in Pepper	Capsicum annuum, Nicotiana benthamiana and Arabidopsis thaliana	Bacteria/Oomycete	Xanthomonas campestris pv vesicatoria, Pseudomonas syringae and Hyaloperonospora arabidopsidis	Ribonuclease activity against Candida utiliz RNA (This activity was significantly increased after PR-10+LRR1 interaction), PR-10 phosphorylation by protein kinases (LRR1 upregulates PR-10 phosphorylation and RNAse activity), formation of the LRR1+PR-10 complex in the cytoplasm strengthens cell death (HR) mediated defense signaling and increased callose deposition associated with cell death.
Induction of PR-10 genes and metabolites in strawberry plants in response to Verticillium dahliae infection	Fragaria × ananassa	Fungi	Verticillium dahliae	LC-MS analysis showed an accumulation of phytohormones in the leaves, stems and roots after infection by the pathogen, evidencing the involvement of phytohormones in the plant's defense signaling pathways.
GhJAZ2 attenuates cotton resistance to biotic stresses via the inhibition of the transcriptional activity of GhbHLH171	Gossypium hirsutum and Nicotiana benthamiana	Fungi	Verticillium dahliae	GhJAZ2 may be involved in the regulation of disease resistance in cotton, interacting with other disease response proteins, such as pathogenesis-related protein PR10
The lysin motif-containing proteins, Lyp1, Lyk7 and LysMe3, play important roles in chitin perception and defense against Verticillium dahliae in cotton	Gossypium hirsutum and G. barbadense	Fungi	Verticillium dahliae	Lyp1, Lyk7 and LysMe3 act as plasma membrane receptors in cotton plants to recognize chitin signals and activate a pathway that subsequently induces the expression of pathogenesis-related defense genes, increasing resistance against the pathogen.
Major Latex Protein MdMLP423 Negatively Regulates Defense against Fungal Infections in Apple	Malus domestica	Fungi	Botryosphaeria berengeriana f. sp. Piricola and Alternaria alternata	Apple tissue overexpressing MdMLP423 showed greater susceptibility to the pathogen, due to the suppression of transcription factors and genes related to pathogenesis (PR).
Md-miR156ab and Md-miR395 Target WRKY Transcription Factors to Influence Apple Resistance to Leaf Spot Disease	Malus domestica	Fungi	Alternaria alternaria f. sp. mali	Overexpression of WRKY26 and WRKYN1 or silencing of STTM-miR156ab (micro RNA that performs post-transcriptional silencing of WRKYN1) or silencing of Md-miR395 (microRNA that performs post-transcriptional silencing of WRKY26) increases disease resistance by activating expression PR10-1 and PR10-2.
A Valsa mali Effector Protein 1 Targets Apple (Malus domestica) Pathogenesis-Related 10 Protein to Promote Virulence	Malus domestica and Nicotiana benthamiana	Fungi	Valsa mali, Colletotrichum gloeosporioides and Phytophthora capsici	PR10 is the virulence target of EP1.PR10 silencing notably increased the spread of the pathogen, and PR10 overexpression markedly reduced its infection, which corroborates its positive role in plant immunity. Co-expression of EP1 with PR10 compromised PR10-mediated resistance to the pathogen. The effector protein suppresses host immune responses by interfering with PR10-mediated resistance during…
Improved shoot regeneration, salinity tolerance and reduced fungal susceptibility in transgenic tobacco constitutively expressing PR-10a gene	Nicotiana tabacum	Fungi	Macrophomina phaseolina	High affinity of PR-10 to cytokinin, binding of BAP to its active site, which induces the development of a greater amount of shoots and suggesting that PR-10 may be a cytokinin reservoir in the plant cell.
The rice ERF transcription factor OsERF922 negatively regulates resistance to Magnaporthe oryzae and salt tolerance	Oryza sativa	Fungi	Magnaporthe oryzae	It is involved in disease resistance as a negative regulator, suppressing defense-related genes.
CONSTANS-Like 9 (OsCOL9) Interacts with Receptor for Activated C-Kinase 1(OsRACK1) to Regulate Blast Resistance through Salicylic Acid and Ethylene Signaling Pathways	Oryza sativa	Fungi	Magnaporthe oryzae	It induced expression of PR genes in the absence of a blast infection.
PLWRKY13: A transcription factor involved in abiotic and biotic stress responses in paeonia lactiflora	Paeonia lactiflora	Fungi	Alternaria tenuissima	May directly or indirectly induce PR-10 through SA or JA signaling pathways
Sensitivity of Yeast Mutants Deficient in Mitochondrial or Vacuolar ABC Transporters to Pathogenesis-Related Protein TcPR-10 of Theobroma cacao	Theobroma cacao	Fungi	Saccharomyces cerevisiae	Intracellular ROS generated by PR10p, leads to increased cell death, either via necrosis or apoptosis.
Transcriptome analysis of the wheat–Puccinia striiformis f. sp. tritici interaction	Triticum aestivum	Fungi	Puccinia striiformis Westend. f. sp. tritici Eriks.	Hypersensitive Response (HR) specific transcript
A Wheat Cinnamyl Alcohol Dehydrogenase TaCAD12 Contributes to Host Resistance to the Sharp Eyespot Disease	Triticum aestivum	Fungi	Rhizoctonia cerealis	Functional dissection and preliminary mechanism analyzes revealed that CAD12 contributes positively to the wheat resistance response against acute eye spot disease caused by R. cerealis by regulating the expression of certain defense genes (Defensin, PR10, PR17c and Chitinase1)
Cloning, Overexpression and in vitro Antifungal Activity of Zea Mays PR10 Protein	Zea mays	Fungi	Botrytis cinerea, Sclerotinia sclerotiorum, Fusarium oxysporum, Verticillium dahlia and Alternaria solani.	Conidial germination and hyphal growth in disc and radial diffusion assays were decreased by increasing the concentration of purified PR-10.
Expression and functional characterization of two pathogenesis-related protein 10 genes from Zea mays	Zea mays and Arabidopsis thaliana	Fungi	Erwinia stewartii, Aspergillus flavus, Clavibacter michiganensis subsp. Nebraskensis and Erwinia chrysanthemi	PR-10 showed clear RNase activity against total RNA. Transgenic Arabidopsis plants expressing PR-10 exhibited significantly greater resistance against the pathogen.
OsDCL1a activation impairs phytoalexin biosynthesis and compromises disease resistance in rice	Oryza sativa	Fungi	Magnaporthe oryzae	Dicer protein that when overexpressed disrupts plant defense response, including expression of PR-10 (PBZ)
The rice ethylene response factor OsERF83 positively regulates diseaseresistance to Magnaporthe oryzae	Oryza sativa	Fungi	Magnaporthe oryzae	ERF83 acts as a transcriptional activator that binds to the GCC sequence and regulates PR gene expression, contributing to increased resistance. On the other hand, other upregulated PR genes in ERF83ox (cht5, TLP, PR10b and RIR1b-like) did not contain a core GCC sequence in their promoter region (up to -3000 bp). ERF83 can regulate the expression of these PR genes indirectly, by upregulating the …
OsHLH61-OsbHLH96 influences rice defense to brown planthopper through regulating the pathogen-related genes	Oryza sativa	Insect	Nilaparvata lugens	In this study, RNAi HLH61 plants were more susceptible to HBP than WT. HLH61 and bHLH96 can form a functioning heterodimer and regulate the expression of PR genes positively and negatively, respectively, their antagonism in the regulation of PR genes may be important for understanding the crosstalk between SA and JA signaling in mediating resistance to BPH.
Mutations at the Serine Hydroxymethyltransferase Impact Its Interaction with a Soluble NSF Attachment Protein and a Pathogenesis-Related Protein in Soybean	Glycine max	Nematode	Heterodera glycines	It forms a multiprotein complex with GmSHMT08 (serine hydroxymettransferase) and GmSNAP18, improving resistance to the pathogen.
A novel Meloidogyne graminicola effector, MgMO237, interacts with multiple host defence-related proteins to manipulate plant basal immunity and promote parasitism	Oryza sativa	Nematode	Meloidogyne graminicola	The pathogenesis-related protein of the BetvI family (BetvI, 08g28670.1), has been found to interact with MO237. Plants overexpressing MO237 were more susceptible to fungus inoculation and plants with RNAi for the same gene were more resistant. In addition, yeast two-hybrid and co-immunoprecipitation assays showed that MO237 specifically interacted with the pathogenesis-related protein of the Bet…
A Novel Pathogenesis-Related Class 10 Protein Gly m 4l, Increases Resistance upon Phytophthora sojae Infection in Soybean (Glycine max [L.] Merr.)	Glycine max	Oomycete	Phytophthora sojae	The RNase activity of the recombinant protein to degrade tRNA was significantly affected in the presence of zeatin. Location on the cell membrane. RNAse activity and no DNAse activity detected. The recombinant protein Glym4l has antibiotic activity against P. sojae through inhibition of hyphal growth and zoospore release. Overexpression of Gly m 4l in soybean plants improved resistance to P. soja…
Grapevine VpPR10.1 functions in resistance to Plasmopara viticola through triggering a cell death‐like defence response by interacting with VpVDAC3	Nicotiana benthamiana and Vitis vinifera	Oomycete	Plasmopara viticola	PR-10.1 interacts with VDAC3 (voltage-dependent anion channel 3 protein) and the co-expression of these proteins induces cell death in Nicotiana benthamiana, accompanied by ROS accumulation. PR10.1 promotes immunity to P. viticola through a pathway involving VDAC3. The PR10.1/VDAC3 complex is responsible for the death-mediated defense response Transient co-expression of PR10.1 accelerated VDAC3-i…
In spite of induced multiple defense responses, tomato plants infectedwith cucumber mosaic virus and D satellite RNA succumb to systemicnecrosis	Lycopersicon esculentum cv. Rutgers	Virus	Cucumber mosaic virus (CMV)	In tomato plants infected with CMV/D satRNA at the necrotic stage, PR-10 was specifically expressed in some vascular parenchyma cells. PR-10 expression has been associated with some infected vascular parenchyma cells around vascular elements or adjacent to necrotic cells.
Infection of Beet necrotic yellow vein virus with RNA4-encoded P31 specifically up-regulates pathogenesis-related protein 10 in Nicotiana benthamiana	Nicotiana benthamiana	Virus	Beet necrotic yellow vein virus (BNYVV)	Increased expression of the PR-10 gene is closely linked to the appearance of severe symptoms in the presence of RNA4. The first start codon of the BNYVV P31 gene is required to induce PR-10 expression. P31 is a cysteine-rich protein and most of the cysteines (Cys) are required for the upregulation of PR-10. Tryptophans (Trp) at P31 are also important to induce PR-10 upregulation, however, these …
Complex molecular mechanisms underlying MYMIV-resistance in Vigna mungo revealed by comparative transcriptome profiling	Vigna mungo	Virus	Mungbean Yellow Mosaic India Virus (MYMIV)	DEGs encoding PR10 from resistant host inoculated with MYMIV suggest that the SA-mediated signaling pathway was operative in providing an immune response inducing systemic acquired resistance (SAR).
